# Supplementary material for: Transcriptional Response in a Sepsis Mouse Model Reflects Transcriptional Response in Sepsis Patients
Source: Int J Mol Sci. 2022 Jan 13;23(2):821. doi: 10.3390/ijms23020821 (PMC8776114; doi:10.3390/ijms23020821)
Supplement: Supplementary file 1 [file ijms-23-00821-s001.zip]

Archive with 6 entries (6 files):
- New Supplementary Table S1 Gene differencialy expressed.xlsx
- New Supplementary Table S2 Functional enrichment.xlsx
- New Supplementary Table S3.xlsx
- New Supplementary Table S4.xlsx
- Supplementary Figure S1.tiff
- Supplementary Figure S2.tiff
