# Supplementary material for: Transcriptional Response in a Sepsis Mouse Model Reflects Transcriptional Response in Sepsis Patients
Source: Int J Mol Sci. 2022 Jan 13;23(2):821. doi: 10.3390/ijms23020821 (PMC8776114; doi:10.3390/ijms23020821)
Supplement: Supplementary file 1 [file ijms-23-00821-s001.zip › New Supplementary Table S2 Functional enrichment.xlsx]

## Sheet: Cluster1
Term	Overlap	P-value	Adjusted P-value	Odds Ratio	Combined Score	Genes	Database
actin filament polymerization (GO:0030041)	3/18	0.000124376	0.634692	30.303030303030305	272.4908714147872	MSRB2;ARHGAP6;AIF1	BP
Non-small cell lung cancer	3/66	0.00576074	1	8.264462809917356	42.61727345305472	CCND1;RARB;RXRG	KEGG Mouse
Small cell lung cancer	3/92	0.014267	1	5.928853754940712	25.196492673636786	CCND1;RARB;RXRG	KEGG Mouse
Thyroid cancer	2/37	0.0176123	1	9.82800982800983	39.696866277806286	CCND1;RXRG	KEGG Mouse
Gastric cancer	3/150	0.0499397	1	3.6363636363636367	10.897956881236246	CCND1;RARB;RXRG	KEGG Mouse
Acute myeloid leukemia	1969-02-01	0.0554143	1	5.270092226613966	15.245937908175524	CCND1;DUSP6	KEGG Mouse
Other glycan degradation	2018-01-01	0.0945428	1	10.1010101010101	23.825282189027707	MANBA	KEGG Mouse
Glycosylphosphatidylinositol (GPI)-anchor biosynthesis	2025-01-01	0.128868	1	7.272727272727273	14.901557555757833	PIGC	KEGG Mouse
Thyroid hormone signaling pathway	2/115	0.132008	1	3.16205533596838	6.40281198249568	CCND1;RXRG	KEGG Mouse
Protein export	2028-01-01	0.143182	1	6.4935064935064934	12.621050376020328	OXA1L	KEGG Mouse
Cell cycle	2/123	0.147018	1	2.95639320029564	5.667994161503989	CCND1;CDC14B	KEGG Mouse
Citrate cycle (TCA cycle)	1932-01-01	0.161904	1	5.6818181818181825	10.345180560053967	ACLY	KEGG Mouse
Pathways in cancer	5/535	0.172286	1	1.699235344095157	2.988270992132806	CXCL12;CCND1;LPAR5;RARB;RXRG	KEGG Mouse
Ubiquitin mediated proteolysis	2/138	0.176007	1	2.635046113306983	4.577679027868498	KLHL9;NHLRC1	KEGG Mouse
Measles	2/144	0.187848	1	2.525252525252525	4.22253581515844	CD209B;CCND1	KEGG Mouse
Bladder cancer	1941-01-01	0.20256	1	4.434589800443459	7.080790200384066	CCND1	KEGG Mouse	1/41
Oxytocin signaling pathway	2/154	0.207812	1	2.361275088547816	3.7098478416417784	RGS2;CCND1	KEGG Mouse
Intestinal immune network for IgA production	1943-01-01	0.211326	1	4.2283298097251585	6.572317769949303	CXCL12	KEGG Mouse	1/43
Mineral absorption	1944-01-01	0.215673	1	4.132231404958678	6.338807985217628	SLC30A1	KEGG Mouse	1/44
Hedgehog signaling pathway	1944-01-01	0.215673	1	4.132231404958678	6.338807985217628	CCND1	KEGG Mouse	1/44
Glycosphingolipid biosynthesis	1945-01-01	0.219996	1	4.040404040404041	6.117754219865103	FUT7	KEGG Mouse	1/45
Glycosaminoglycan biosynthesis	1953-01-01	0.253743	1	3.430531732418525	4.704741316453301	CHPF2	KEGG Mouse	1/53
Transcriptional misregulation in cancer	2/183	0.266636	1	1.987083954297069	2.626664830767513	RXRG;DUSP6	KEGG Mouse
Endometrial cancer	1958-01-01	0.274096	1	3.134796238244514	4.057292039254459	CCND1	KEGG Mouse
Pyrimidine metabolism	1958-01-01	0.274096	1	3.134796238244514	4.057292039254459	CTPS2	KEGG Mouse
Adipocytokine signaling pathway	1971-01-01	0.324475	1	2.5608194622279132	2.8823183664940806	RXRG	KEGG Mouse
p53 signaling pathway	1971-01-01	0.324475	1	2.5608194622279132	2.8823183664940806	CCND1	KEGG Mouse
Melanoma	1972-01-01	0.328204	1	2.525252525252525	2.8134334235807095	CCND1	KEGG Mouse
Prolactin signaling pathway	1972-01-01	0.328204	1	2.525252525252525	2.8134334235807095	CCND1	KEGG Mouse
Regulation of actin cytoskeleton	2/217	0.335584	1	1.6757436112274824	1.8297155136217225	CXCL12;LPAR5	KEGG Mouse
Pancreatic cancer	1975-01-01	0.339268	1	2.4242424242424248	2.620520937635406	CCND1	KEGG Mouse
Glioma	1975-01-01	0.339268	1	2.4242424242424248	2.620520937635406	CCND1	KEGG Mouse
Chronic myeloid leukemia	1976-01-01	0.342916	1	2.3923444976076556	2.560455985696824	CCND1	KEGG Mouse
Rheumatoid arthritis	1984-01-01	0.371388	1	2.1645021645021645	2.143957125846391	CXCL12	KEGG Mouse
PPAR signaling pathway	1985-01-01	0.37486	1	2.1390374331550803	2.0988300711836283	RXRG	KEGG Mouse
Viral myocarditis	1987-01-01	0.381747	1	2.089864158829676	2.012534256618641	CCND1	KEGG Mouse
Colorectal cancer	1988-01-01	0.385162	1	2.066115702479339	1.971262537886272	CCND1	KEGG Mouse
Human cytomegalovirus infection	2/255	0.410292	1	1.4260249554367201	1.2704245496074567	CXCL12;CCND1	KEGG Mouse
Prostate cancer	1997-01-01	0.41507	1	1.8744142455482662	1.648187536133067	CCND1	KEGG Mouse
Toll-like receptor signaling pathway	1999-01-01	0.421518	1	1.8365472910927458	1.586580457933535	TLR8	KEGG Mouse
AGE-RAGE signaling pathway in diabetic complications	1/101	0.427895	1	1.8001800180018004	1.5281308527194295	CCND1	KEGG Mouse
Aldosterone synthesis and secretion	1/102	0.431058	1	1.7825311942959003	1.5000230786746156	DAGLA	KEGG Mouse
Th17 cell differentiation	1/102	0.431058	1	1.7825311942959003	1.5000230786746156	RXRG	KEGG Mouse
NF-kappa B signaling pathway	1/102	0.431058	1	1.7825311942959003	1.5000230786746156	CXCL12	KEGG Mouse
Parathyroid hormone synthesis, secretion and action	1/107	0.446613	1	1.699235344095157	1.36969207436541	RXRG	KEGG Mouse
C-type lectin receptor signaling pathway	1/112	0.461746	1	1.6233766233766234	1.2544493352030386	CD209B	KEGG Mouse
Leukocyte transendothelial migration	1/115	0.470628	1	1.58102766798419	1.1916001102547238	CXCL12	KEGG Mouse
Cytokine-cytokine receptor interaction	2/292	0.47897	1	1.2453300124533002	0.9167081043293145	CXCL12;IL16	KEGG Mouse
Lysosome	1/124	0.496413	1	1.466275659824047	1.026902193773169	MANBA	KEGG Mouse
Sphingolipid signaling pathway	1/124	0.496413	1	1.466275659824047	1.026902193773169	S1PR5	KEGG Mouse
AMPK signaling pathway	1/126	0.501972	1	1.443001443001443	0.9945335529740428	CCND1	KEGG Mouse
FoxO signaling pathway	1/132	0.518286	1	1.3774104683195594	0.9052740473156112	CCND1	KEGG Mouse
Apelin signaling pathway	1/138	0.53407	1	1.3175230566534915	0.8263883603075215	CCND1	KEGG Mouse
Insulin signaling pathway	1/139	0.53665	1	1.3080444735120995	0.8141383845174868	RHOQ	KEGG Mouse
Breast cancer	1/147	0.55679	1	1.2368583797155226	0.7242633662700627	CCND1	KEGG Mouse
Phospholipase D signaling pathway	1/149	0.561688	1	1.2202562538133008	0.7038544305889322	LPAR5	KEGG Mouse
Retrograde endocannabinoid signaling	1/150	0.564117	1	1.2121212121212124	0.693932015539274	DAGLA	KEGG Mouse
Cushing syndrome	1/159	0.585385	1	1.1435105774728418	0.6123343063087158	CCND1	KEGG Mouse
Hippo signaling pathway	1/159	0.585385	1	1.1435105774728418	0.6123343063087158	CCND1	KEGG Mouse
PI3K-Akt signaling pathway	2/357	0.58714	1	1.0185892538833716	0.5423899980809452	CCND1;LPAR5	KEGG Mouse
Wnt signaling pathway	1/160	0.587683	1	1.1363636363636365	0.604053751059808	CCND1	KEGG Mouse
Hepatitis C	1/160	0.587683	1	1.1363636363636365	0.604053751059808	CCND1	KEGG Mouse
JAK-STAT signaling pathway	1/164	0.596752	1	1.1086474501108647	0.5723429721517654	CCND1	KEGG Mouse
Tight junction	1/167	0.603424	1	1.0887316276537835	0.5499567184381757	CCND1	KEGG Mouse
Hepatocellular carcinoma	1/171	0.61215	1	1.063264221158958	0.5218269636961256	CCND1	KEGG Mouse
cGMP-PKG signaling pathway	1/172	0.614301	1	1.0570824524312896	0.5150841998877349	RGS2	KEGG Mouse
Tuberculosis	1/178	0.626965	1	1.021450459652707	0.47687965316042913	CD209B	KEGG Mouse
Axon guidance	1/180	0.631093	1	1.0101010101010102	0.4649508363773944	CXCL12	KEGG Mouse
Phagosome	1/180	0.631093	1	1.0101010101010102	0.4649508363773944	CD209B	KEGG Mouse
Cellular senescence	1/185	0.641218	1	0.9828009828009829	0.4367420405662739	CCND1	KEGG Mouse
Chemokine signaling pathway	1/197	0.664409	1	0.9229349330872173	0.37734888064025407	CXCL12	KEGG Mouse
Focal adhesion	1/199	0.668127	1	0.9136592051164916	0.3684579587126829	CCND1	KEGG Mouse
Proteoglycans in cancer	1/203	0.675441	1	0.8956560680698612	0.3514463707095874	CCND1	KEGG Mouse
Rap1 signaling pathway	1/209	0.686113	1	0.8699434536755111	0.32771883476279756	LPAR5	KEGG Mouse
Kaposi sarcoma-associated herpesvirus infection	1/216	0.698125	1	0.8417508417508418	0.3024887342646632	CCND1	KEGG Mouse
Viral carcinogenesis	1/229	0.719238	1	0.7939658594680429	0.26166190295782277	CCND1	KEGG Mouse
Epstein-Barr virus infection	1/229	0.719238	1	0.7939658594680429	0.26166190295782277	CCND1	KEGG Mouse
Human T-cell leukemia virus 1 infection	1/245	0.743223	1	0.7421150278293136	0.22022904511946567	CCND1	KEGG Mouse
MicroRNAs in cancer	1/281	0.79002	1	0.6470397929472662	0.15250552699136985	CCND1	KEGG Mouse
MAPK signaling pathway	1/294	0.804752	1	0.6184291898577613	0.13433576787606272	DUSP6	KEGG Mouse
Neuroactive ligand-receptor interaction	1/348	0.855744	1	0.522466039707419	0.08139180676191116	S1PR5	KEGG Mouse
Human papillomavirus infection	1/360	0.865143	1	0.5050505050505051	0.07316173301447919	CCND1	KEGG Mouse
Herpes simplex virus 1 infection	1/433	0.91057	1	0.41990342221289106	0.03933844078607195	ZFP128	KEGG Mouse
Olfactory transduction	1/1133	0.99839	1	0.16047500601781275	2.586139427011042E-4	RGS2	KEGG Mouse
actin polymerization or depolymerization (GO:0008154)	1937-03-01	0.00109769	1	14.742014742014744	100.46015899069918	MSRB2;ARHGAP6;AIF1	BP
protein polymerization (GO:0051258)	1946-03-01	0.00206897	1	11.857707509881424	73.28896925657888	MSRB2;ARHGAP6;AIF1	BP
regulation of T cell migration (GO:2000404)	2017-02-01	0.00386265	1	21.390374331550802	118.8535310169216	CXCL12;AIF1	BP
positive regulation of lymphocyte migration (GO:2000403)	2017-02-01	0.00386265	1	21.390374331550802	118.8535310169216	CXCL12;AIF1	BP
positive regulation of monocyte chemotaxis (GO:0090026)	2017-02-01	0.00386265	1	21.390374331550802	118.8535310169216	CXCL12;AIF1	BP
negative regulation of protein localization to plasma membrane (GO:1903077)	2019-02-01	0.00482203	1	19.138755980861244	102.09683813720787	GBP1;RHOQ	BP
negative regulation of protein localization to cell periphery (GO:1904376)	2019-02-01	0.00482203	1	19.138755980861244	102.09683813720787	GBP1;RHOQ	BP
positive regulation of mononuclear cell migration (GO:0071677)	2019-02-01	0.00482203	1	19.138755980861244	102.09683813720787	CXCL12;AIF1	BP
protein dephosphorylation (GO:0006470)	4/126	0.0051858	1	5.772005772005772	30.371322532453963	PTPRO;PPM1E;DUSP6;CDC14B	BP
positive regulation of T cell migration (GO:2000406)	2020-02-01	0.00533866	1	18.181818181818183	95.14145460581766	CXCL12;AIF1	BP
regulation of calcium ion import (GO:0090279)	2022-02-01	0.0064444	1	16.528925619834713	83.38088185648867	CXCL12;SLC30A1	BP
regulation of monocyte chemotaxis (GO:0090025)	2022-02-01	0.0064444	1	16.528925619834713	83.38088185648867	CXCL12;AIF1	BP
Rho protein signal transduction (GO:0007266)	1973-03-01	0.00761593	1	7.4719800747198	36.44468244188058	ARHGAP29;ARHGAP6;RHOQ	BP
regulation of small GTPase mediated signal transduction (GO:0051056)	4/141	0.00767887	1	5.157962604771115	25.115580286188948	STARD8;ARHGAP29;ARHGAP6;RHOQ	BP
negative regulation of protein localization to membrane (GO:1905476)	2025-02-01	0.00828008	1	14.545454545454547	69.72949577953807	GBP1;RHOQ	BP
peptidyl-tyrosine dephosphorylation (GO:0035335)	2026-02-01	0.0089381	1	13.986013986013988	65.97806803486402	PTPRO;DUSP6	BP
negative regulation of MAPK cascade (GO:0043409)	1981-03-01	0.0101225	1	6.734006734006734	30.929268726745416	RGS2;GBP1;DUSP6	BP
negative regulation of cell-substrate adhesion (GO:0010812)	1936-02-01	0.0167196	1	10.1010101010101	41.324959853746776	PTPRO;GBP1	BP
negative regulation of ERK1 and ERK2 cascade (GO:0070373)	1941-02-01	0.021379	1	8.869179600886918	34.105063921879434	GBP1;DUSP6	BP
positive regulation of mitotic cell cycle phase transition (GO:1901992)	1941-02-01	0.021379	1	8.869179600886918	34.105063921879434	CCND1;AIF1	BP
negative regulation of cytokine secretion (GO:0050710)	1941-02-01	0.021379	1	8.869179600886918	34.105063921879434	TLR8;GBP1	BP
regulation of G1/S transition of mitotic cell cycle (GO:2000045)	1947-02-01	0.0275909	1	7.7369439071566735	27.777708494069667	KANK2;AIF1	BP
dephosphorylation (GO:0016311)	3/125	0.031721	1	4.363636363636364	15.057928776348385	PTPRO;DUSP6;CDC14B	BP
glomerular epithelial cell differentiation (GO:0072311)	2019-06-01	0.0325534	1	30.303030303030305	103.78405961638113	PTPRO	BP
regulation of glomerular filtration (GO:0003093)	2019-06-01	0.0325534	1	30.303030303030305	103.78405961638113	PTPRO	BP
protein repair (GO:0030091)	2019-06-01	0.0325534	1	30.303030303030305	103.78405961638113	MSRB2	BP
renal filtration cell differentiation (GO:0061318)	2019-06-01	0.0325534	1	30.303030303030305	103.78405961638113	PTPRO	BP
citrate metabolic process (GO:0006101)	2019-06-01	0.0325534	1	30.303030303030305	103.78405961638113	ACLY	BP
positive regulation of cardiac muscle contraction (GO:0060452)	2019-06-01	0.0325534	1	30.303030303030305	103.78405961638113	RGS2	BP
negative regulation of cellular extravasation (GO:0002692)	2019-06-01	0.0325534	1	30.303030303030305	103.78405961638113	CXCL12	BP
negative regulation of phospholipase activity (GO:0010519)	2019-06-01	0.0325534	1	30.303030303030305	103.78405961638113	RGS2	BP
regulation of interleukin-12 secretion (GO:2001182)	2019-06-01	0.0325534	1	30.303030303030305	103.78405961638113	TLR8	BP
renal system process involved in regulation of blood volume (GO:0001977)	2019-06-01	0.0325534	1	30.303030303030305	103.78405961638113	PTPRO	BP
response to UV-A (GO:0070141)	2019-06-01	0.0325534	1	30.303030303030305	103.78405961638113	CCND1	BP
acetyl-CoA biosynthetic process (GO:0006085)	2019-06-01	0.0325534	1	30.303030303030305	103.78405961638113	ACLY	BP
Ras protein signal transduction (GO:0007265)	4/224	0.035268	1	3.2467532467532467	10.859671628622934	ARHGAP29;ARHGAP6;AIF1;RHOQ	BP
negative regulation of muscle hypertrophy (GO:0014741)	2019-07-01	0.0378759	1	25.974025974025974	85.02440792151013	RGS2	BP
negative regulation of calcium ion import (GO:0090281)	2019-07-01	0.0378759	1	25.974025974025974	85.02440792151013	SLC30A1	BP
retinoic acid receptor signaling pathway (GO:0048384)	2019-07-01	0.0378759	1	25.974025974025974	85.02440792151013	RARB	BP
positive regulation of striated muscle contraction (GO:0045989)	2019-07-01	0.0378759	1	25.974025974025974	85.02440792151013	RGS2	BP
oxaloacetate metabolic process (GO:0006107)	2019-07-01	0.0378759	1	25.974025974025974	85.02440792151013	ACLY	BP
negative regulation of dendritic cell apoptotic process (GO:2000669)	2019-07-01	0.0378759	1	25.974025974025974	85.02440792151013	CXCL12	BP
microglial cell activation (GO:0001774)	2019-07-01	0.0378759	1	25.974025974025974	85.02440792151013	AIF1	BP
exocyst localization (GO:0051601)	2019-08-01	0.0431694	1	22.72727272727273	71.42323657859914	EXOC8	BP
negative regulation of appetite (GO:0032099)	2019-08-01	0.0431694	1	22.72727272727273	71.42323657859914	MKKS	BP
ribosome disassembly (GO:0032790)	2019-08-01	0.0431694	1	22.72727272727273	71.42323657859914	MTIF3	BP
immunoglobulin mediated immune response (GO:0016064)	2019-08-01	0.0431694	1	22.72727272727273	71.42323657859914	TLR8	BP
leptin-mediated signaling pathway (GO:0033210)	2019-08-01	0.0431694	1	22.72727272727273	71.42323657859914	MKKS	BP
negative regulation of lipase activity (GO:0060192)	2019-08-01	0.0431694	1	22.72727272727273	71.42323657859914	RGS2	BP
positive regulation of interleukin-8 biosynthetic process (GO:0045416)	2019-08-01	0.0431694	1	22.72727272727273	71.42323657859914	TLR8	BP
response to leptin (GO:0044321)	2019-08-01	0.0431694	1	22.72727272727273	71.42323657859914	CCND1	BP
B cell mediated immunity (GO:0019724)	2019-08-01	0.0431694	1	22.72727272727273	71.42323657859914	TLR8	BP
regulation of stress fiber assembly (GO:0051492)	1961-02-01	0.0444572	1	5.961251862891208	18.558739638270968	ARHGAP6;PPM1E	BP
plasma membrane bounded cell projection assembly (GO:0120031)	4/242	0.0447213	1	3.0052592036063115	9.33825503486774	MKKS;PTPRO;AIF1;CDC14B	BP
positive regulation of leukocyte chemotaxis (GO:0002690)	1962-02-01	0.0457779	1	5.865102639296188	18.087711290911948	CXCL12;AIF1	BP
negative regulation of MAP kinase activity (GO:0043407)	1962-02-01	0.0457779	1	5.865102639296188	18.087711290911948	RGS2;DUSP6	BP
L-fucose metabolic process (GO:0042354)	2019-09-01	0.0484341	1	20.2020202020202	61.162649071627676	FUT7	BP
integrin activation (GO:0033622)	2019-09-01	0.0484341	1	20.2020202020202	61.162649071627676	CXCL12	BP
regulation of organ growth (GO:0046620)	2019-09-01	0.0484341	1	20.2020202020202	61.162649071627676	DUSP6	BP
oligosaccharide catabolic process (GO:0009313)	2019-09-01	0.0484341	1	20.2020202020202	61.162649071627676	MANBA	BP
detection of mechanical stimulus involved in sensory perception (GO:0050974)	2019-09-01	0.0484341	1	20.2020202020202	61.162649071627676	MKKS	BP
fucose catabolic process (GO:0019317)	2019-09-01	0.0484341	1	20.2020202020202	61.162649071627676	FUT7	BP
L-fucose catabolic process (GO:0042355)	2019-09-01	0.0484341	1	20.2020202020202	61.162649071627676	FUT7	BP
Cdc42 protein signal transduction (GO:0032488)	2019-09-01	0.0484341	1	20.2020202020202	61.162649071627676	RHOQ	BP
oligosaccharide metabolic process (GO:0009311)	1964-02-01	0.0484621	1	5.6818181818181825	17.198707537925696	MANBA;GALNT9	BP
purine ribonucleotide metabolic process (GO:0009150)	1967-02-01	0.052593	1	5.4274084124830395	15.984651743170378	ACLY;RHOQ	BP
induction of positive chemotaxis (GO:0050930)	2019-10-01	0.0536701	1	18.181818181818183	53.180000236164915	CXCL12	BP
mitotic G1/S transition checkpoint (GO:0044819)	2019-10-01	0.0536701	1	18.181818181818183	53.180000236164915	CCND1	BP
mitotic G1 DNA damage checkpoint (GO:0031571)	2019-10-01	0.0536701	1	18.181818181818183	53.180000236164915	CCND1	BP
positive regulation of calcium ion import (GO:0090280)	2019-10-01	0.0536701	1	18.181818181818183	53.180000236164915	CXCL12	BP
regulation of sequestering of zinc ion (GO:0061088)	2019-10-01	0.0536701	1	18.181818181818183	53.180000236164915	SLC30A1	BP
positive regulation of smooth muscle cell migration (GO:0014911)	2019-10-01	0.0536701	1	18.181818181818183	53.180000236164915	AIF1	BP
glycoprotein catabolic process (GO:0006516)	2019-10-01	0.0536701	1	18.181818181818183	53.180000236164915	MANBA	BP
regulation of actin filament length (GO:0030832)	2019-10-01	0.0536701	1	18.181818181818183	53.180000236164915	CXCL12	BP
telomere maintenance via recombination (GO:0000722)	2019-10-01	0.0536701	1	18.181818181818183	53.180000236164915	TEP1	BP
regulation of dendritic cell apoptotic process (GO:2000668)	2019-10-01	0.0536701	1	18.181818181818183	53.180000236164915	CXCL12	BP
regulation of phospholipase activity (GO:0010517)	2019-10-01	0.0536701	1	18.181818181818183	53.180000236164915	RGS2	BP
negative regulation of intracellular estrogen receptor signaling pathway (GO:0033147)	2019-10-01	0.0536701	1	18.181818181818183	53.180000236164915	KANK2	BP
G1 DNA damage checkpoint (GO:0044783)	2019-10-01	0.0536701	1	18.181818181818183	53.180000236164915	CCND1	BP
coenzyme A metabolic process (GO:0015936)	2019-10-01	0.0536701	1	18.181818181818183	53.180000236164915	ACLY	BP
regulation of protein localization to plasma membrane (GO:1903076)	1968-02-01	0.0539971	1	5.347593582887701	15.608693343019631	GBP1;RHOQ	BP
carbohydrate derivative catabolic process (GO:1901136)	2019-11-01	0.0588775	1	16.528925619834713	46.81482424292948	MANBA	BP
mitotic spindle midzone assembly (GO:0051256)	2019-11-01	0.0588775	1	16.528925619834713	46.81482424292948	CDC14B	BP
negative regulation of cardiac muscle hypertrophy (GO:0010614)	2019-11-01	0.0588775	1	16.528925619834713	46.81482424292948	RGS2	BP
negative regulation of chemotaxis (GO:0050922)	2019-11-01	0.0588775	1	16.528925619834713	46.81482424292948	AIF1	BP
mitotic spindle elongation (GO:0000022)	2019-11-01	0.0588775	1	16.528925619834713	46.81482424292948	CDC14B	BP
brain morphogenesis (GO:0048854)	2019-11-01	0.0588775	1	16.528925619834713	46.81482424292948	MKKS	BP
positive regulation of interferon-gamma biosynthetic process (GO:0045078)	2019-11-01	0.0588775	1	16.528925619834713	46.81482424292948	TLR8	BP
relaxation of muscle (GO:0090075)	2019-11-01	0.0588775	1	16.528925619834713	46.81482424292948	RGS2	BP
relaxation of cardiac muscle (GO:0055119)	2019-11-01	0.0588775	1	16.528925619834713	46.81482424292948	RGS2	BP
hepatocyte growth factor receptor signaling pathway (GO:0048012)	2019-11-01	0.0588775	1	16.528925619834713	46.81482424292948	MST1R	BP
transcription initiation from RNA polymerase II promoter (GO:0006367)	3/161	0.0592617	1	3.3879164313946926	9.573547000516719	CCND1;RARB;RXRG	BP
signal transduction involved in G2 DNA damage checkpoint (GO:0072425)	2019-12-01	0.0640565	1	15.151515151515152	41.63621439674683	CDC14B	BP
negative regulation of ATPase activity (GO:0032780)	2019-12-01	0.0640565	1	15.151515151515152	41.63621439674683	OXA1L	BP
negative regulation of substrate adhesion-dependent cell spreading (GO:1900025)	2019-12-01	0.0640565	1	15.151515151515152	41.63621439674683	GBP1	BP
negative regulation of metabolic process (GO:0009892)	2019-12-01	0.0640565	1	15.151515151515152	41.63621439674683	OXA1L	BP
negative regulation of oxidoreductase activity (GO:0051354)	2019-12-01	0.0640565	1	15.151515151515152	41.63621439674683	OXA1L	BP
negative regulation of interleukin-12 production (GO:0032695)	2019-12-01	0.0640565	1	15.151515151515152	41.63621439674683	TLR8	BP
regulation of interleukin-8 biosynthetic process (GO:0045414)	2019-12-01	0.0640565	1	15.151515151515152	41.63621439674683	TLR8	BP
negative regulation of leukocyte apoptotic process (GO:2000107)	2019-12-01	0.0640565	1	15.151515151515152	41.63621439674683	CXCL12	BP
regulation of protein localization to cell periphery (GO:1904375)	2019-12-01	0.0640565	1	15.151515151515152	41.63621439674683	GBP1	BP
cell wall macromolecule catabolic process (GO:0016998)	2019-12-01	0.0640565	1	15.151515151515152	41.63621439674683	MANBA	BP
glomerular visceral epithelial cell differentiation (GO:0072112)	2013-01-01	0.0692072	1	13.986013986013988	37.351744397418386	PTPRO	BP
signal transduction involved in DNA damage checkpoint (GO:0072422)	2013-01-01	0.0692072	1	13.986013986013988	37.351744397418386	CDC14B	BP
regulation of oxidoreductase activity (GO:0051341)	2013-01-01	0.0692072	1	13.986013986013988	37.351744397418386	OXA1L	BP
nucleotide metabolic process (GO:0009117)	2013-01-01	0.0692072	1	13.986013986013988	37.351744397418386	CTPS2	BP
diacylglycerol metabolic process (GO:0046339)	2013-01-01	0.0692072	1	13.986013986013988	37.351744397418386	DAGLA	BP
toll-like receptor 9 signaling pathway (GO:0034162)	2013-01-01	0.0692072	1	13.986013986013988	37.351744397418386	TLR8	BP
ribonucleoprotein complex disassembly (GO:0032988)	2013-01-01	0.0692072	1	13.986013986013988	37.351744397418386	MTIF3	BP
tricarboxylic acid metabolic process (GO:0072350)	2013-01-01	0.0692072	1	13.986013986013988	37.351744397418386	ACLY	BP
mitotic cell cycle arrest (GO:0071850)	2014-01-01	0.0743299	1	12.987012987012987	33.75638508656713	CDC14B	BP
negative regulation of focal adhesion assembly (GO:0051895)	2014-01-01	0.0743299	1	12.987012987012987	33.75638508656713	ARHGAP6	BP
acetyl-CoA metabolic process (GO:0006084)	2014-01-01	0.0743299	1	12.987012987012987	33.75638508656713	ACLY	BP
regulation of interferon-gamma biosynthetic process (GO:0045072)	2014-01-01	0.0743299	1	12.987012987012987	33.75638508656713	TLR8	BP
negative regulation of T cell receptor signaling pathway (GO:0050860)	2014-01-01	0.0743299	1	12.987012987012987	33.75638508656713	GBP1	BP
neurotransmitter biosynthetic process (GO:0042136)	2014-01-01	0.0743299	1	12.987012987012987	33.75638508656713	DAGLA	BP
acyl-CoA biosynthetic process (GO:0071616)	2014-01-01	0.0743299	1	12.987012987012987	33.75638508656713	ACLY	BP
negative regulation of smooth muscle cell migration (GO:0014912)	2014-01-01	0.0743299	1	12.987012987012987	33.75638508656713	AIF1	BP
regulation of exit from mitosis (GO:0007096)	2015-01-01	0.0794247	1	12.121212121212121	30.702379315193536	CDC14B	BP
negative regulation of adherens junction organization (GO:1903392)	2015-01-01	0.0794247	1	12.121212121212121	30.702379315193536	ARHGAP6	BP
regulation of macrophage chemotaxis (GO:0010758)	2015-01-01	0.0794247	1	12.121212121212121	30.702379315193536	MTUS1	BP
negative regulation of interleukin-2 production (GO:0032703)	2015-01-01	0.0794247	1	12.121212121212121	30.702379315193536	GBP1	BP
endoderm development (GO:0007492)	2015-01-01	0.0794247	1	12.121212121212121	30.702379315193536	SOX7	BP
G-protein coupled glutamate receptor signaling pathway (GO:0007216)	2015-01-01	0.0794247	1	12.121212121212121	30.702379315193536	DAGLA	BP
regulation of intracellular signal transduction (GO:1902531)	5/423	0.0841867	1	2.1491510853212983	5.318543019652589	STARD8;ARHGAP29;ARHGAP6;GBP1;RHOQ	BP
DNA-templated transcription, initiation (GO:0006352)	3/187	0.0842403	1	2.9168692270296552	7.216574162045888	CCND1;RARB;RXRG	BP
peptidyl-threonine dephosphorylation (GO:0035970)	2016-01-01	0.0844916	1	11.363636363636365	28.080714739335953	PPM1E	BP
bone morphogenesis (GO:0060349)	2016-01-01	0.0844916	1	11.363636363636365	28.080714739335953	RARB	BP
positive regulation of G2/M transition of mitotic cell cycle (GO:0010971)	2016-01-01	0.0844916	1	11.363636363636365	28.080714739335953	CCND1	BP
ruffle organization (GO:0031529)	2016-01-01	0.0844916	1	11.363636363636365	28.080714739335953	AIF1	BP
positive regulation of positive chemotaxis (GO:0050927)	2016-01-01	0.0844916	1	11.363636363636365	28.080714739335953	CXCL12	BP
positive regulation of G1/S transition of mitotic cell cycle (GO:1900087)	2016-01-01	0.0844916	1	11.363636363636365	28.080714739335953	AIF1	BP
pyrimidine-containing compound metabolic process (GO:0072527)	2016-01-01	0.0844916	1	11.363636363636365	28.080714739335953	CTPS2	BP
regulation of intrinsic apoptotic signaling pathway in response to DNA damage (GO:1902229)	2016-01-01	0.0844916	1	11.363636363636365	28.080714739335953	CXCL12	BP
guanosine-containing compound metabolic process (GO:1901068)	2016-01-01	0.0844916	1	11.363636363636365	28.080714739335953	RHOQ	BP
regulation of MAP kinase activity (GO:0043405)	1988-02-01	0.0846207	1	4.132231404958678	10.20486248270569	RGS2;MST1R	BP
calcium ion homeostasis (GO:0055074)	1988-02-01	0.0846207	1	4.132231404958678	10.20486248270569	CXCL12;SLC30A1	BP
gastrulation (GO:0007369)	2017-01-01	0.0895309	1	10.695187165775401	25.809315606475884	MKKS	BP
positive regulation of antigen receptor-mediated signaling pathway (GO:0050857)	2017-01-01	0.0895309	1	10.695187165775401	25.809315606475884	NFAM1	BP
pigment granule transport (GO:0051904)	2017-01-01	0.0895309	1	10.695187165775401	25.809315606475884	MKKS	BP
positive regulation of cell cycle G2/M phase transition (GO:1902751)	2017-01-01	0.0895309	1	10.695187165775401	25.809315606475884	CCND1	BP
regulation of protein localization to membrane (GO:1905475)	2017-01-01	0.0895309	1	10.695187165775401	25.809315606475884	GBP1	BP
regulation of B cell receptor signaling pathway (GO:0050855)	2017-01-01	0.0895309	1	10.695187165775401	25.809315606475884	NFAM1	BP
negative regulation of axon guidance (GO:1902668)	2017-01-01	0.0895309	1	10.695187165775401	25.809315606475884	PTPRO	BP
melanosome transport (GO:0032402)	2017-01-01	0.0895309	1	10.695187165775401	25.809315606475884	MKKS	BP
negative regulation of antigen receptor-mediated signaling pathway (GO:0050858)	2017-01-01	0.0895309	1	10.695187165775401	25.809315606475884	GBP1	BP
DNA catabolic process (GO:0006308)	2017-01-01	0.0895309	1	10.695187165775401	25.809315606475884	EXOG	BP
positive regulation of interleukin-6 secretion (GO:2000778)	2017-01-01	0.0895309	1	10.695187165775401	25.809315606475884	TLR8	BP
preassembly of GPI anchor in ER membrane (GO:0016254)	2017-01-01	0.0895309	1	10.695187165775401	25.809315606475884	PIGC	BP
macrophage activation (GO:0042116)	2017-01-01	0.0895309	1	10.695187165775401	25.809315606475884	AIF1	BP
negative regulation of stress fiber assembly (GO:0051497)	2017-01-01	0.0895309	1	10.695187165775401	25.809315606475884	ARHGAP6	BP
glycogen biosynthetic process (GO:0005978)	2018-01-01	0.0945428	1	10.1010101010101	23.825282189027707	NHLRC1	BP
outer dynein arm assembly (GO:0036158)	2018-01-01	0.0945428	1	10.1010101010101	23.825282189027707	TMEM141	BP
membrane lipid metabolic process (GO:0006643)	2018-01-01	0.0945428	1	10.1010101010101	23.825282189027707	KDELC2	BP
establishment of melanosome localization (GO:0032401)	2018-01-01	0.0945428	1	10.1010101010101	23.825282189027707	MKKS	BP
regulation of cellular response to growth factor stimulus (GO:0090287)	2018-01-01	0.0945428	1	10.1010101010101	23.825282189027707	DUSP6	BP
mitotic recombination (GO:0006312)	2018-01-01	0.0945428	1	10.1010101010101	23.825282189027707	TEP1	BP
establishment or maintenance of apical/basal cell polarity (GO:0035088)	2018-01-01	0.0945428	1	10.1010101010101	23.825282189027707	SCARF2	BP
positive regulation of metabolic process (GO:0009893)	2018-01-01	0.0945428	1	10.1010101010101	23.825282189027707	ACLY	BP
piRNA metabolic process (GO:0034587)	2018-01-01	0.0945428	1	10.1010101010101	23.825282189027707	ASZ1	BP
glucan biosynthetic process (GO:0009250)	2018-01-01	0.0945428	1	10.1010101010101	23.825282189027707	NHLRC1	BP
fatty-acyl-CoA metabolic process (GO:0035337)	2019-01-01	0.0995273	1	9.569377990430622	22.079652275374936	ACLY	BP
negative regulation of cell junction assembly (GO:1901889)	2019-01-01	0.0995273	1	9.569377990430622	22.079652275374936	ARHGAP6	BP
positive regulation of heart contraction (GO:0045823)	2019-01-01	0.0995273	1	9.569377990430622	22.079652275374936	RGS2	BP
negative regulation of calcium ion transport (GO:0051926)	2019-01-01	0.0995273	1	9.569377990430622	22.079652275374936	SLC30A1	BP
Rac protein signal transduction (GO:0016601)	2019-01-01	0.0995273	1	9.569377990430622	22.079652275374936	AIF1	BP
cellular metal ion homeostasis (GO:0006875)	1997-02-01	0.0997627	1	3.7488284910965324	8.640901837375853	CXCL12;SLC30A1	BP
chondroitin sulfate biosynthetic process (GO:0030206)	2020-01-01	0.104485	1	9.090909090909092	20.533781093970006	CHPF2	BP
cell projection assembly (GO:0030031)	2020-01-01	0.104485	1	9.090909090909092	20.533781093970006	RHOQ	BP
negative regulation of actin filament bundle assembly (GO:0032232)	2020-01-01	0.104485	1	9.090909090909092	20.533781093970006	ARHGAP6	BP
cellular polysaccharide catabolic process (GO:0044247)	2020-01-01	0.104485	1	9.090909090909092	20.533781093970006	MANBA	BP
inactivation of MAPK activity (GO:0000188)	2020-01-01	0.104485	1	9.090909090909092	20.533781093970006	DUSP6	BP
embryonic digestive tract development (GO:0048566)	2020-01-01	0.104485	1	9.090909090909092	20.533781093970006	RARB	BP
dorsal/ventral pattern formation (GO:0009953)	2020-01-01	0.104485	1	9.090909090909092	20.533781093970006	DUSP6	BP
melanosome localization (GO:0032400)	2020-01-01	0.104485	1	9.090909090909092	20.533781093970006	MKKS	BP
positive regulation of interferon-alpha production (GO:0032727)	2020-01-01	0.104485	1	9.090909090909092	20.533781093970006	TLR8	BP
organelle disassembly (GO:1903008)	2020-01-01	0.104485	1	9.090909090909092	20.533781093970006	MTIF3	BP
regulation of fibroblast growth factor receptor signaling pathway (GO:0040036)	2020-01-01	0.104485	1	9.090909090909092	20.533781093970006	DUSP6	BP
cellular divalent inorganic cation homeostasis (GO:0072503)	2/102	0.108479	1	3.5650623885918007	7.918723094243808	CXCL12;SLC30A1	BP
regulation of cardiac muscle hypertrophy (GO:0010611)	2021-01-01	0.109415	1	8.658008658008658	19.156787113490847	RGS2	BP
zinc II ion transport (GO:0006829)	2021-01-01	0.109415	1	8.658008658008658	19.156787113490847	SLC30A1	BP
protein O-linked glycosylation via threonine (GO:0018243)	2021-01-01	0.109415	1	8.658008658008658	19.156787113490847	GALNT9	BP
cortical actin cytoskeleton organization (GO:0030866)	2021-01-01	0.109415	1	8.658008658008658	19.156787113490847	RHOQ	BP
negative regulation of G-protein coupled receptor protein signaling pathway (GO:0045744)	2021-01-01	0.109415	1	8.658008658008658	19.156787113490847	RGS2	BP
negative regulation of cell cycle arrest (GO:0071157)	2021-01-01	0.109415	1	8.658008658008658	19.156787113490847	CCND1	BP
cellular protein complex localization (GO:0034629)	2021-01-01	0.109415	1	8.658008658008658	19.156787113490847	EXOC8	BP
hepaticobiliary system development (GO:0061008)	2021-01-01	0.109415	1	8.658008658008658	19.156787113490847	RARB	BP
negative regulation of cell cycle G1/S phase transition (GO:1902807)	2022-01-01	0.114318	1	8.264462809917356	17.92371614849747	KANK2	BP
protein O-linked glycosylation via serine (GO:0018242)	2022-01-01	0.114318	1	8.264462809917356	17.92371614849747	GALNT9	BP
GTP metabolic process (GO:0046039)	2022-01-01	0.114318	1	8.264462809917356	17.92371614849747	RHOQ	BP
negative regulation of protein polymerization (GO:0032272)	2022-01-01	0.114318	1	8.264462809917356	17.92371614849747	KANK2	BP
DNA catabolic process, endonucleolytic (GO:0000737)	2022-01-01	0.114318	1	8.264462809917356	17.92371614849747	EXOG	BP
negative regulation of actin filament polymerization (GO:0030837)	2022-01-01	0.114318	1	8.264462809917356	17.92371614849747	KANK2	BP
lamellipodium assembly (GO:0030032)	2023-01-01	0.119195	1	7.905138339920949	16.814199613575504	PTPRO	BP
regulation of ion homeostasis (GO:2000021)	2023-01-01	0.119195	1	7.905138339920949	16.814199613575504	SLC30A1	BP
zinc II ion transmembrane transport (GO:0071577)	2023-01-01	0.119195	1	7.905138339920949	16.814199613575504	SLC30A1	BP
circulatory system development (GO:0072359)	2/110	0.122822	1	3.3057851239669422	6.932306232204735	MKKS;RARB	BP
positive regulation of cell cycle G1/S phase transition (GO:1902808)	2024-01-01	0.124045	1	7.575757575757576	15.811459072049466	AIF1	BP
negative regulation of cytoskeleton organization (GO:0051494)	2025-01-01	0.128868	1	7.272727272727273	14.901557555757833	KANK2	BP
fatty acid derivative biosynthetic process (GO:1901570)	2025-01-01	0.128868	1	7.272727272727273	14.901557555757833	ACLY	BP
negative regulation of G1/S transition of mitotic cell cycle (GO:2000134)	2025-01-01	0.128868	1	7.272727272727273	14.901557555757833	KANK2	BP
negative regulation of intrinsic apoptotic signaling pathway in response to DNA damage (GO:1902230)	2025-01-01	0.128868	1	7.272727272727273	14.901557555757833	CXCL12	BP
chondroitin sulfate proteoglycan biosynthetic process (GO:0050650)	2026-01-01	0.133666	1	6.993006993006994	14.072829451429408	CHPF2	BP
positive regulation of filopodium assembly (GO:0051491)	2026-01-01	0.133666	1	6.993006993006994	14.072829451429408	RHOQ	BP
positive regulation of glucose transport (GO:0010828)	2026-01-01	0.133666	1	6.993006993006994	14.072829451429408	RHOQ	BP
lamellipodium organization (GO:0097581)	2026-01-01	0.133666	1	6.993006993006994	14.072829451429408	PTPRO	BP
positive regulation of interleukin-1 beta secretion (GO:0050718)	2026-01-01	0.133666	1	6.993006993006994	14.072829451429408	TLR8	BP
cellular response to interferon-gamma (GO:0071346)	2/117	0.135727	1	3.1080031080031083	6.207029679108194	AIF1;GBP1	BP
positive regulation of cyclin-dependent protein kinase activity (GO:1904031)	2027-01-01	0.138437	1	6.734006734006734	13.315441370683484	CCND1	BP
positive regulation of glucose import (GO:0046326)	2027-01-01	0.138437	1	6.734006734006734	13.315441370683484	RHOQ	BP
GPI anchor metabolic process (GO:0006505)	2027-01-01	0.138437	1	6.734006734006734	13.315441370683484	PIGC	BP
regulation of T cell receptor signaling pathway (GO:0050856)	2027-01-01	0.138437	1	6.734006734006734	13.315441370683484	GBP1	BP
positive regulation of interferon-beta production (GO:0032728)	2027-01-01	0.138437	1	6.734006734006734	13.315441370683484	TLR8	BP
regulation of supramolecular fiber organization (GO:1902903)	2027-01-01	0.138437	1	6.734006734006734	13.315441370683484	CXCL12	BP
negative regulation of catalytic activity (GO:0043086)	2027-01-01	0.138437	1	6.734006734006734	13.315441370683484	OXA1L	BP
regulation of signal transduction (GO:0009966)	3/234	0.13848	1	2.331002331002331	4.608466715967648	RGS2;MST1R;DUSP6	BP
positive regulation of protein serine/threonine kinase activity (GO:0071902)	2/119	0.139468	1	3.0557677616501144	6.01960965732462	CCND1;MST1R	BP
negative regulation of cell proliferation (GO:0008285)	4/364	0.141062	1	1.9980019980019983	3.913204601080636	KLF10;KANK2;SOX7;AIF1	BP
brain development (GO:0007420)	2/120	0.141348	1	3.0303030303030303	5.928886024462155	MKKS;RARB	BP
negative regulation of cell-matrix adhesion (GO:0001953)	2028-01-01	0.143182	1	6.4935064935064934	12.621050376020328	ARHGAP6	BP
regulation of neurotransmitter secretion (GO:0046928)	2028-01-01	0.143182	1	6.4935064935064934	12.621050376020328	SLC30A1	BP
phosphatidylinositol phosphorylation (GO:0046854)	2028-01-01	0.143182	1	6.4935064935064934	12.621050376020328	ZFYVE21	BP
negative regulation of smooth muscle cell proliferation (GO:0048662)	2028-01-01	0.143182	1	6.4935064935064934	12.621050376020328	AIF1	BP
negative regulation of synaptic transmission (GO:0050805)	2028-01-01	0.143182	1	6.4935064935064934	12.621050376020328	SLC30A1	BP
transition metal ion transport (GO:0000041)	2028-01-01	0.143182	1	6.4935064935064934	12.621050376020328	SLC30A1	BP
negative regulation of intracellular steroid hormone receptor signaling pathway (GO:0033144)	2029-01-01	0.147901	1	6.269592476489028	11.982535392349796	KANK2	BP
negative regulation of response to DNA damage stimulus (GO:2001021)	2029-01-01	0.147901	1	6.269592476489028	11.982535392349796	CXCL12	BP
regulation of actin polymerization or depolymerization (GO:0008064)	2029-01-01	0.147901	1	6.269592476489028	11.982535392349796	CXCL12	BP
aerobic respiration (GO:0009060)	2029-01-01	0.147901	1	6.269592476489028	11.982535392349796	OXA1L	BP
cellular calcium ion homeostasis (GO:0006874)	2/124	0.148919	1	2.932551319648094	5.584616192484544	CXCL12;SLC30A1	BP
determination of bilateral symmetry (GO:0009855)	1930-01-01	0.152594	1	6.0606060606060606	11.393784230898259	MKKS	BP
positive regulation of interleukin-1 secretion (GO:0050716)	1930-01-01	0.152594	1	6.0606060606060606	11.393784230898259	TLR8	BP
cortical cytoskeleton organization (GO:0030865)	1930-01-01	0.152594	1	6.0606060606060606	11.393784230898259	RHOQ	BP
regulation of ERK1 and ERK2 cascade (GO:0070372)	3/248	0.156493	1	2.1994134897360706	4.079354288785864	MST1R;GBP1;DUSP6	BP
regulation of intracellular estrogen receptor signaling pathway (GO:0033146)	1931-01-01	0.157262	1	5.865102639296188	10.84952332839949	KANK2	BP
regulation of leukocyte chemotaxis (GO:0002688)	1931-01-01	0.157262	1	5.865102639296188	10.84952332839949	MTUS1	BP
negative regulation of secretion by cell (GO:1903531)	1931-01-01	0.157262	1	5.865102639296188	10.84952332839949	SLC30A1	BP
negative regulation of cell morphogenesis involved in differentiation (GO:0010771)	1931-01-01	0.157262	1	5.865102639296188	10.84952332839949	GBP1	BP
fatty-acyl-CoA biosynthetic process (GO:0046949)	1931-01-01	0.157262	1	5.865102639296188	10.84952332839949	ACLY	BP
acylglycerol catabolic process (GO:0046464)	1931-01-01	0.157262	1	5.865102639296188	10.84952332839949	DAGLA	BP
chondroitin sulfate metabolic process (GO:0030204)	1931-01-01	0.157262	1	5.865102639296188	10.84952332839949	CHPF2	BP
positive regulation of cyclin-dependent protein serine/threonine kinase activity (GO:0045737)	1931-01-01	0.157262	1	5.865102639296188	10.84952332839949	CCND1	BP
cellular response to drug (GO:0035690)	1931-01-01	0.157262	1	5.865102639296188	10.84952332839949	PPM1E	BP
positive regulation of interleukin-1 beta production (GO:0032731)	1932-01-01	0.161904	1	5.6818181818181825	10.345180560053967	TLR8	BP
cellular zinc ion homeostasis (GO:0006882)	1932-01-01	0.161904	1	5.6818181818181825	10.345180560053967	SLC30A1	BP
skeletal system morphogenesis (GO:0048705)	1932-01-01	0.161904	1	5.6818181818181825	10.345180560053967	RARB	BP
positive regulation of ubiquitin-protein transferase activity (GO:0051443)	1932-01-01	0.161904	1	5.6818181818181825	10.345180560053967	CDC14B	BP
liver development (GO:0001889)	1932-01-01	0.161904	1	5.6818181818181825	10.345180560053967	RARB	BP
zinc ion homeostasis (GO:0055069)	1932-01-01	0.161904	1	5.6818181818181825	10.345180560053967	SLC30A1	BP
regulation of glucose import (GO:0046324)	1932-01-01	0.161904	1	5.6818181818181825	10.345180560053967	RHOQ	BP
nucleobase-containing small molecule interconversion (GO:0015949)	1932-01-01	0.161904	1	5.6818181818181825	10.345180560053967	CTPS2	BP
protein glycosylation (GO:0006486)	2/131	0.162358	1	2.775850104094379	5.046359569150167	FUT7;GALNT9	BP
inflammatory response (GO:0006954)	3/253	0.163097	1	2.1559468199784404	3.909617989615144	NFAM1;TLR8;AIF1	BP
response to zinc ion (GO:0010043)	1933-01-01	0.166521	1	5.5096418732782375	9.876773918566348	SLC30A1	BP
purine ribonucleoside triphosphate metabolic process (GO:0009205)	1933-01-01	0.166521	1	5.5096418732782375	9.876773918566348	RHOQ	BP
GPI anchor biosynthetic process (GO:0006506)	1933-01-01	0.166521	1	5.5096418732782375	9.876773918566348	PIGC	BP
G2 DNA damage checkpoint (GO:0031572)	1933-01-01	0.166521	1	5.5096418732782375	9.876773918566348	CDC14B	BP
glycogen metabolic process (GO:0005977)	1934-01-01	0.171113	1	5.347593582887701	9.440820566638521	NHLRC1	BP
axonemal dynein complex assembly (GO:0070286)	1934-01-01	0.171113	1	5.347593582887701	9.440820566638521	TMEM141	BP
oligosaccharide biosynthetic process (GO:0009312)	1934-01-01	0.171113	1	5.347593582887701	9.440820566638521	GALNT9	BP
positive regulation of calcium ion transport (GO:0051928)	1934-01-01	0.171113	1	5.347593582887701	9.440820566638521	CXCL12	BP
regulation of cell-substrate adhesion (GO:0010810)	1934-01-01	0.171113	1	5.347593582887701	9.440820566638521	PTPRO	BP
establishment or maintenance of epithelial cell apical/basal polarity (GO:0045197)	1934-01-01	0.171113	1	5.347593582887701	9.440820566638521	SCARF2	BP
regulation of interleukin-1 beta secretion (GO:0050706)	1935-01-01	0.175679	1	5.194805194805195	9.034262069416508	TLR8	BP
bone development (GO:0060348)	1935-01-01	0.175679	1	5.194805194805195	9.034262069416508	RARB	BP
ncRNA metabolic process (GO:0034660)	1935-01-01	0.175679	1	5.194805194805195	9.034262069416508	ASZ1	BP
lipid phosphorylation (GO:0046834)	1936-01-01	0.180221	1	5.05050505050505	8.65440255940034	ZFYVE21	BP
regulation of cardiac muscle contraction (GO:0055117)	1936-01-01	0.180221	1	5.05050505050505	8.65440255940034	RGS2	BP
carbohydrate catabolic process (GO:0016052)	1936-01-01	0.180221	1	5.05050505050505	8.65440255940034	MANBA	BP
actin filament bundle organization (GO:0061572)	1936-01-01	0.180221	1	5.05050505050505	8.65440255940034	AIF1	BP
cholesterol biosynthetic process (GO:0006695)	1936-01-01	0.180221	1	5.05050505050505	8.65440255940034	ACLY	BP
response to lipid (GO:0033993)	2/141	0.181913	1	2.5789813023855577	4.395172683893945	PAQR7;RARB	BP
endosome organization (GO:0007032)	1937-01-01	0.184738	1	4.914004914004915	8.298857315892878	EXOC8	BP
heart looping (GO:0001947)	1937-01-01	0.184738	1	4.914004914004915	8.298857315892878	MKKS	BP
glutamate receptor signaling pathway (GO:0007215)	1937-01-01	0.184738	1	4.914004914004915	8.298857315892878	DAGLA	BP
carbohydrate biosynthetic process (GO:0016051)	1937-01-01	0.184738	1	4.914004914004915	8.298857315892878	GALNT9	BP
spermatid development (GO:0007286)	1937-01-01	0.184738	1	4.914004914004915	8.298857315892878	MKKS	BP
endoderm formation (GO:0001706)	1937-01-01	0.184738	1	4.914004914004915	8.298857315892878	SOX7	BP
secondary alcohol biosynthetic process (GO:1902653)	1937-01-01	0.184738	1	4.914004914004915	8.298857315892878	ACLY	BP
regulation of ubiquitin protein ligase activity (GO:1904666)	1937-01-01	0.184738	1	4.914004914004915	8.298857315892878	CDC14B	BP
regulation of filopodium assembly (GO:0051489)	1937-01-01	0.184738	1	4.914004914004915	8.298857315892878	RHOQ	BP
actin filament bundle assembly (GO:0051017)	1938-01-01	0.18923	1	4.784688995215311	7.965509778829916	AIF1	BP
regulation of metal ion transport (GO:0010959)	1938-01-01	0.18923	1	4.784688995215311	7.965509778829916	IL16	BP
positive regulation of smooth muscle cell proliferation (GO:0048661)	1938-01-01	0.18923	1	4.784688995215311	7.965509778829916	AIF1	BP
response to steroid hormone (GO:0048545)	1938-01-01	0.18923	1	4.784688995215311	7.965509778829916	PAQR7	BP
positive regulation of stress fiber assembly (GO:0051496)	1938-01-01	0.18923	1	4.784688995215311	7.965509778829916	PPM1E	BP
DNA damage checkpoint (GO:0000077)	1939-01-01	0.193698	1	4.662004662004662	7.652475430579281	CDC14B	BP
positive regulation of innate immune response (GO:0045089)	1939-01-01	0.193698	1	4.662004662004662	7.652475430579281	TLR8	BP
mitotic DNA damage checkpoint (GO:0044773)	1940-01-01	0.198141	1	4.545454545454546	7.358071316971548	CCND1	BP
heart development (GO:0007507)	2/150	0.199796	1	2.4242424242424248	3.9041410521856985	MKKS;RARB	BP
positive regulation of cytokine biosynthetic process (GO:0042108)	1941-01-01	0.20256	1	4.434589800443459	7.080790200384066	TLR8	BP
regulation of ATPase activity (GO:0043462)	1941-01-01	0.20256	1	4.434589800443459	7.080790200384066	OXA1L	BP
embryonic heart tube morphogenesis (GO:0003143)	1941-01-01	0.20256	1	4.434589800443459	7.080790200384066	MKKS	BP
determination of heart left/right asymmetry (GO:0061371)	1941-01-01	0.20256	1	4.434589800443459	7.080790200384066	MKKS	BP
sterol biosynthetic process (GO:0016126)	1941-01-01	0.20256	1	4.434589800443459	7.080790200384066	ACLY	BP
negative regulation of signal transduction (GO:0009968)	3/284	0.205738	1	1.9206145966709347	3.036786507481463	KANK2;RGS2;MST1R	BP
regulation of calcium-mediated signaling (GO:0050848)	1942-01-01	0.206955	1	4.329004329004329	6.819278558025856	GBP1	BP
negative regulation of cell projection organization (GO:0031345)	1942-01-01	0.206955	1	4.329004329004329	6.819278558025856	PTPRO	BP
regulation of substrate adhesion-dependent cell spreading (GO:1900024)	1942-01-01	0.206955	1	4.329004329004329	6.819278558025856	GBP1	BP
monocyte chemotaxis (GO:0002548)	1942-01-01	0.206955	1	4.329004329004329	6.819278558025856	PTPRO	BP
regulation of cellular metabolic process (GO:0031323)	1942-01-01	0.206955	1	4.329004329004329	6.819278558025856	ACLY	BP
glycolipid biosynthetic process (GO:0009247)	1943-01-01	0.211326	1	4.2283298097251585	6.572317769949303	PIGC	BP
ceramide metabolic process (GO:0006672)	1943-01-01	0.211326	1	4.2283298097251585	6.572317769949303	FUT7	BP
determination of left/right symmetry (GO:0007368)	1943-01-01	0.211326	1	4.2283298097251585	6.572317769949303	MKKS	BP
cellular response to retinoic acid (GO:0071300)	1943-01-01	0.211326	1	4.2283298097251585	6.572317769949303	RARB	BP
positive regulation of interferon-gamma production (GO:0032729)	1944-01-01	0.215673	1	4.132231404958678	6.338807985217628	TLR8	BP
positive regulation of interleukin-6 production (GO:0032755)	1944-01-01	0.215673	1	4.132231404958678	6.338807985217628	TLR8	BP
digestive tract development (GO:0048565)	1944-01-01	0.215673	1	4.132231404958678	6.338807985217628	RARB	BP
regulation of multicellular organismal development (GO:2000026)	1944-01-01	0.215673	1	4.132231404958678	6.338807985217628	DUSP6	BP
axon guidance (GO:0007411)	2/159	0.21788	1	2.2870211549456836	3.484992120266046	CXCL12;PTPRO	BP
unsaturated fatty acid metabolic process (GO:0033559)	1945-01-01	0.219996	1	4.040404040404041	6.117754219865103	DAGLA	BP
regulation of focal adhesion assembly (GO:0051893)	1945-01-01	0.219996	1	4.040404040404041	6.117754219865103	ARHGAP6	BP
positive regulation of interleukin-8 production (GO:0032757)	1945-01-01	0.219996	1	4.040404040404041	6.117754219865103	TLR8	BP
positive regulation of actin filament bundle assembly (GO:0032233)	1945-01-01	0.219996	1	4.040404040404041	6.117754219865103	PPM1E	BP
regulation of smooth muscle cell proliferation (GO:0048660)	1945-01-01	0.219996	1	4.040404040404041	6.117754219865103	AIF1	BP
mitotic spindle assembly (GO:0090307)	1947-01-01	0.228572	1	3.8684719535783367	5.709488693752772	CDC14B	BP
icosanoid metabolic process (GO:0006690)	1947-01-01	0.228572	1	3.8684719535783367	5.709488693752772	DAGLA	BP
heterophilic cell-cell adhesion via plasma membrane cell adhesion molecules (GO:0007157)	1948-01-01	0.232825	1	3.787878787878788	5.52071096571344	SCARF2	BP
fatty acid biosynthetic process (GO:0006633)	1948-01-01	0.232825	1	3.787878787878788	5.52071096571344	ACLY	BP
negative regulation of mitotic cell cycle (GO:0045930)	1949-01-01	0.237055	1	3.7105751391465676	5.3412403673948	CDC14B	BP
glycoprotein metabolic process (GO:0009100)	1949-01-01	0.237055	1	3.7105751391465676	5.3412403673948	MANBA	BP
cellular macromolecule catabolic process (GO:0044265)	1949-01-01	0.237055	1	3.7105751391465676	5.3412403673948	MANBA	BP
pattern recognition receptor signaling pathway (GO:0002221)	1949-01-01	0.237055	1	3.7105751391465676	5.3412403673948	TLR8	BP
regulation of cell cycle arrest (GO:0071156)	1949-01-01	0.237055	1	3.7105751391465676	5.3412403673948	CCND1	BP
cellular response to mechanical stimulus (GO:0071260)	1949-01-01	0.237055	1	3.7105751391465676	5.3412403673948	TLR8	BP
positive regulation of chemotaxis (GO:0050921)	1949-01-01	0.237055	1	3.7105751391465676	5.3412403673948	AIF1	BP
cilium movement (GO:0003341)	1950-01-01	0.241261	1	3.6363636363636367	5.170454681818971	TMEM141	BP
gonad development (GO:0008406)	1950-01-01	0.241261	1	3.6363636363636367	5.170454681818971	MKKS	BP
neurogenesis (GO:0022008)	1951-01-01	0.245445	1	3.5650623885918007	5.007784208649698	DAGLA	BP
blood circulation (GO:0008015)	1951-01-01	0.245445	1	3.5650623885918007	5.007784208649698	CXCL12	BP
arachidonic acid metabolic process (GO:0019369)	1952-01-01	0.249605	1	3.496503496503497	4.852706431457413	DAGLA	BP
coenzyme metabolic process (GO:0006732)	1952-01-01	0.249605	1	3.496503496503497	4.852706431457413	ACLY	BP
negative regulation of neuron projection development (GO:0010977)	1952-01-01	0.249605	1	3.496503496503497	4.852706431457413	PTPRO	BP
telomere maintenance (GO:0000723)	1952-01-01	0.249605	1	3.496503496503497	4.852706431457413	TEP1	BP
B cell differentiation (GO:0030183)	1953-01-01	0.253743	1	3.430531732418525	4.704741316453301	NFAM1	BP
regulation of calcium ion transport (GO:0051924)	1953-01-01	0.253743	1	3.430531732418525	4.704741316453301	IL16	BP
chemokine-mediated signaling pathway (GO:0070098)	1953-01-01	0.253743	1	3.430531732418525	4.704741316453301	CXCL12	BP
positive regulation of MAP kinase activity (GO:0043406)	2/178	0.256447	1	2.042900919305414	2.7800473384707294	MST1R;DUSP6	BP
embryonic organ development (GO:0048568)	1954-01-01	0.257859	1	3.367003367003367	4.563447152788303	RARB	BP
positive regulation of immune response (GO:0050778)	1955-01-01	0.261951	1	3.3057851239669422	4.428416872572166	TLR8	BP
cellular response to nutrient levels (GO:0031669)	1955-01-01	0.261951	1	3.3057851239669422	4.428416872572166	KLF10	BP
negative regulation of supramolecular fiber organization (GO:1902904)	1955-01-01	0.261951	1	3.3057851239669422	4.428416872572166	KANK2	BP
positive regulation of cysteine-type endopeptidase activity (GO:2001056)	1956-01-01	0.266022	1	3.2467532467532467	4.29927477658578	SOX7	BP
long-chain fatty acid metabolic process (GO:0001676)	1956-01-01	0.266022	1	3.2467532467532467	4.29927477658578	DAGLA	BP
fat cell differentiation (GO:0045444)	1956-01-01	0.266022	1	3.2467532467532467	4.29927477658578	MKKS	BP
I-kappaB kinase/NF-kappaB signaling (GO:0007249)	1958-01-01	0.274096	1	3.134796238244514	4.057292039254459	TLR8	BP
response to retinoic acid (GO:0032526)	1958-01-01	0.274096	1	3.134796238244514	4.057292039254459	RARB	BP
cellular respiration (GO:0045333)	1958-01-01	0.274096	1	3.134796238244514	4.057292039254459	OXA1L	BP
cell morphogenesis (GO:0000902)	1960-01-01	0.282082	1	3.0303030303030303	3.835017686726677	PTPRO	BP
dicarboxylic acid metabolic process (GO:0043648)	1960-01-01	0.282082	1	3.0303030303030303	3.835017686726677	ACLY	BP
cell chemotaxis (GO:0060326)	1961-01-01	0.286043	1	2.980625931445604	3.7305917751044135	CXCL12	BP
cilium organization (GO:0044782)	2/193	0.28701	1	1.8841262364578428	2.351837060656623	MKKS;CDC14B	BP
positive regulation of T cell proliferation (GO:0042102)	1962-01-01	0.289982	1	2.932551319648094	3.6303156025967507	AIF1	BP
regulation of actin filament-based process (GO:0032970)	1963-01-01	0.293899	1	2.886002886002886	3.5339667386055553	RHOQ	BP
negative regulation of intrinsic apoptotic signaling pathway (GO:2001243)	1963-01-01	0.293899	1	2.886002886002886	3.5339667386055553	CXCL12	BP
cellular amide metabolic process (GO:0043603)	1963-01-01	0.293899	1	2.886002886002886	3.5339667386055553	FUT7	BP
regulation of T cell proliferation (GO:0042129)	1963-01-01	0.293899	1	2.886002886002886	3.5339667386055553	AIF1	BP
NADH dehydrogenase complex assembly (GO:0010257)	1965-01-01	0.301669	1	2.7972027972027975	3.3522352678836826	OXA1L	BP
glycerophospholipid metabolic process (GO:0006650)	1965-01-01	0.301669	1	2.7972027972027975	3.3522352678836826	PIGC	BP
negative regulation of neuron differentiation (GO:0045665)	1965-01-01	0.301669	1	2.7972027972027975	3.3522352678836826	PTPRO	BP
mitochondrial respiratory chain complex I biogenesis (GO:0097031)	1965-01-01	0.301669	1	2.7972027972027975	3.3522352678836826	OXA1L	BP
mitochondrial respiratory chain complex I assembly (GO:0032981)	1965-01-01	0.301669	1	2.7972027972027975	3.3522352678836826	OXA1L	BP
positive regulation of cell adhesion (GO:0045785)	1965-01-01	0.301669	1	2.7972027972027975	3.3522352678836826	CXCL12	BP
O-glycan processing (GO:0016266)	1966-01-01	0.305523	1	2.7548209366391188	3.2664782846494025	GALNT9	BP
glycolipid metabolic process (GO:0006664)	1966-01-01	0.305523	1	2.7548209366391188	3.2664782846494025	KDELC2	BP
regulation of cell division (GO:0051302)	1966-01-01	0.305523	1	2.7548209366391188	3.2664782846494025	KLHL9	BP
negative regulation of cell adhesion (GO:0007162)	1966-01-01	0.305523	1	2.7548209366391188	3.2664782846494025	PTPRO	BP
insulin receptor signaling pathway (GO:0008286)	1968-01-01	0.313166	1	2.6737967914438503	3.1043353021704165	RHOQ	BP
regulation of cyclin-dependent protein serine/threonine kinase activity (GO:0000079)	1968-01-01	0.313166	1	2.6737967914438503	3.1043353021704165	CCND1	BP
negative regulation of protein serine/threonine kinase activity (GO:0071901)	1968-01-01	0.313166	1	2.6737967914438503	3.1043353021704165	RGS2	BP
positive regulation of T cell activation (GO:0050870)	1969-01-01	0.316957	1	2.635046113306983	3.027642612300714	AIF1	BP
regulation of actin filament polymerization (GO:0030833)	1969-01-01	0.316957	1	2.635046113306983	3.027642612300714	KANK2	BP
monocarboxylic acid biosynthetic process (GO:0072330)	1969-01-01	0.316957	1	2.635046113306983	3.027642612300714	ACLY	BP
response to interferon-gamma (GO:0034341)	1969-01-01	0.316957	1	2.635046113306983	3.027642612300714	AIF1	BP
cholesterol metabolic process (GO:0008203)	1969-01-01	0.316957	1	2.635046113306983	3.027642612300714	ACLY	BP
positive regulation of phosphorylation (GO:0042327)	2/209	0.319472	1	1.7398869073510221	1.9853614782556046	CCND1;MST1R	BP
response to organic cyclic compound (GO:0014070)	1970-01-01	0.320726	1	2.5974025974025974	2.9536805130841315	PAQR7	BP
positive regulation of plasma membrane bounded cell projection assembly (GO:0120034)	1970-01-01	0.320726	1	2.5974025974025974	2.9536805130841315	RHOQ	BP
regulation of innate immune response (GO:0045088)	1970-01-01	0.320726	1	2.5974025974025974	2.9536805130841315	TLR8	BP
negative regulation of cell cycle G2/M phase transition (GO:1902750)	1970-01-01	0.320726	1	2.5974025974025974	2.9536805130841315	CDC14B	BP
interferon-gamma-mediated signaling pathway (GO:0060333)	1971-01-01	0.324475	1	2.5608194622279132	2.8823183664940806	GBP1	BP
positive regulation of lymphocyte proliferation (GO:0050671)	1972-01-01	0.328204	1	2.525252525252525	2.8134334235807095	AIF1	BP
response to insulin (GO:0032868)	1972-01-01	0.328204	1	2.525252525252525	2.8134334235807095	RHOQ	BP
regulation of canonical Wnt signaling pathway (GO:0060828)	2/214	0.329554	1	1.699235344095157	1.8861786544324344	PTPRO;SOX7	BP
response to metal ion (GO:0010038)	1973-01-01	0.331912	1	2.4906600249066004	2.746910250715485	SLC30A1	BP
lipid biosynthetic process (GO:0008610)	1973-01-01	0.331912	1	2.4906600249066004	2.746910250715485	ACLY	BP
glycoprotein biosynthetic process (GO:0009101)	1973-01-01	0.331912	1	2.4906600249066004	2.746910250715485	FUT7	BP
B cell activation (GO:0042113)	1974-01-01	0.3356	1	2.4570024570024573	2.6826402013596518	NFAM1	BP
nucleic acid phosphodiester bond hydrolysis (GO:0090305)	1974-01-01	0.3356	1	2.4570024570024573	2.6826402013596518	EXOG	BP
positive regulation of cytokine secretion (GO:0050715)	1974-01-01	0.3356	1	2.4570024570024573	2.6826402013596518	TLR8	BP
lymphocyte differentiation (GO:0030098)	1974-01-01	0.3356	1	2.4570024570024573	2.6826402013596518	NFAM1	BP
protein oligomerization (GO:0051259)	2/218	0.337591	1	1.6680567139282738	1.8113771670485181	OXA1L;GBP1	BP
positive regulation of defense response (GO:0031349)	1975-01-01	0.339268	1	2.4242424242424248	2.620520937635406	TLR8	BP
regulation of G-protein coupled receptor protein signaling pathway (GO:0008277)	1975-01-01	0.339268	1	2.4242424242424248	2.620520937635406	RGS2	BP
regulation of actin cytoskeleton organization (GO:0032956)	1976-01-01	0.342916	1	2.3923444976076556	2.560455985696824	RHOQ	BP
gland development (GO:0048732)	1976-01-01	0.342916	1	2.3923444976076556	2.560455985696824	RARB	BP
transforming growth factor beta receptor signaling pathway (GO:0007179)	1977-01-01	0.346543	1	2.361275088547816	2.5023543316814805	KLF10	BP
axonogenesis (GO:0007409)	2/224	0.349593	1	1.6233766233766234	1.706145024981726	CXCL12;PTPRO	BP
regulation of cytokinesis (GO:0032465)	1978-01-01	0.350151	1	2.331002331002331	2.4461300486926123	KLHL9	BP
extracellular matrix disassembly (GO:0022617)	1979-01-01	0.35374	1	2.3014959723820483	2.391701953693151	EXOC8	BP
negative regulation of cell communication (GO:0010648)	1979-01-01	0.35374	1	2.3014959723820483	2.391701953693151	MST1R	BP
negative regulation of mitotic cell cycle phase transition (GO:1901991)	1980-01-01	0.357308	1	2.272727272727273	2.338993291503807	KANK2	BP
sensory perception of sound (GO:0007605)	1982-01-01	0.364387	1	2.2172949002217295	2.2384476556359476	MKKS	BP
protein catabolic process (GO:0030163)	1982-01-01	0.364387	1	2.2172949002217295	2.2384476556359476	MANBA	BP
negative regulation of cell death (GO:0060548)	1982-01-01	0.364387	1	2.2172949002217295	2.2384476556359476	KANK2	BP
negative regulation of cell cycle process (GO:0010948)	1982-01-01	0.364387	1	2.2172949002217295	2.2384476556359476	CCND1	BP
retrograde transport, endosome to Golgi (GO:0042147)	1983-01-01	0.367897	1	2.190580503833516	2.1904767979794806	ZFYVE21	BP
positive regulation of cell cycle (GO:0045787)	1983-01-01	0.367897	1	2.190580503833516	2.1904767979794806	CCND1	BP
positive regulation of ubiquitin protein ligase activity (GO:1904668)	1983-01-01	0.367897	1	2.190580503833516	2.1904767979794806	CDC14B	BP
negative regulation of signaling (GO:0023057)	1984-01-01	0.371388	1	2.1645021645021645	2.143957125846391	MST1R	BP
protein modification process (GO:0036211)	1985-01-01	0.37486	1	2.1390374331550803	2.0988300711836283	MANBA	BP
regulation of mitotic nuclear division (GO:0007088)	1985-01-01	0.37486	1	2.1390374331550803	2.0988300711836283	CDC14B	BP
negative regulation of transcription from RNA polymerase II promoter (GO:0000122)	4/566	0.378469	1	1.28493414712496	1.2484686984460938	KLF10;KANK2;CCND1;RARB	BP
toll-like receptor signaling pathway (GO:0002224)	1987-01-01	0.381747	1	2.089864158829676	2.012534256618641	TLR8	BP
divalent metal ion transport (GO:0070838)	1989-01-01	0.388559	1	2.042900919305414	1.9311771923482337	SLC30A1	BP
peptidyl-threonine modification (GO:0018210)	1990-01-01	0.391937	1	2.0202020202020203	1.8922328446447056	GALNT9	BP
regulation of cell cycle process (GO:0010564)	1991-01-01	0.395296	1	1.9980019980019983	1.8543863047984912	KLHL9	BP
protein tetramerization (GO:0051262)	1991-01-01	0.395296	1	1.9980019980019983	1.8543863047984912	OXA1L	BP
negative regulation of kinase activity (GO:0033673)	1992-01-01	0.398637	1	1.9762845849802373	1.817596442660686	PPM1E	BP
cellular response to acid chemical (GO:0071229)	1992-01-01	0.398637	1	1.9762845849802373	1.817596442660686	RARB	BP
positive regulation of cellular metabolic process (GO:0031325)	1993-01-01	0.40196	1	1.9550342130987295	1.781824066736744	ACLY	BP
cell cycle G1/S phase transition (GO:0044843)	1993-01-01	0.40196	1	1.9550342130987295	1.781824066736744	CCND1	BP
cellular transition metal ion homeostasis (GO:0046916)	1994-01-01	0.405264	1	1.9342359767891684	1.7470318160474432	SLC30A1	BP
regulation of cysteine-type endopeptidase activity involved in apoptotic process (GO:0043281)	1994-01-01	0.405264	1	1.9342359767891684	1.7470318160474432	SOX7	BP
regulation of cytoskeleton organization (GO:0051493)	1996-01-01	0.411819	1	1.893939393939394	1.680246784605973	RHOQ	BP
epithelial cell differentiation (GO:0030855)	1997-01-01	0.41507	1	1.8744142455482662	1.648187536133067	RARB	BP
mitochondrial respiratory chain complex assembly (GO:0033108)	1998-01-01	0.418303	1	1.8552875695732838	1.6169753038949155	OXA1L	BP
phosphatidylinositol biosynthetic process (GO:0006661)	1999-01-01	0.421518	1	1.8365472910927458	1.586580457933535	PIGC	BP
response to UV (GO:0009411)	1999-01-01	0.421518	1	1.8365472910927458	1.586580457933535	CCND1	BP
glycosaminoglycan biosynthetic process (GO:0006024)	1/100	0.424715	1	1.8181818181818183	1.556974671739032	CHPF2	BP
cellular response to transforming growth factor beta stimulus (GO:0071560)	1/101	0.427895	1	1.8001800180018004	1.5281308527194295	KLF10	BP
regulation of kinase activity (GO:0043549)	1/102	0.431058	1	1.7825311942959003	1.5000230786746156	MST1R	BP
plasma membrane invagination (GO:0099024)	1/104	0.437331	1	1.7482517482517486	1.4459174597313695	AIF1	BP
phagocytosis, engulfment (GO:0006911)	1/105	0.440442	1	1.7316017316017318	1.419873086443953	AIF1	BP
G1/S transition of mitotic cell cycle (GO:0000082)	1/106	0.443536	1	1.7152658662092626	1.3944715975261794	CCND1	BP
fatty acid metabolic process (GO:0006631)	1/107	0.446613	1	1.699235344095157	1.36969207436541	ACLY	BP
RNA splicing (GO:0008380)	1/107	0.446613	1	1.699235344095157	1.36969207436541	TEP1	BP
mitochondrial translation (GO:0032543)	1/108	0.449673	1	1.6835016835016836	1.3455144527547176	MTIF3	BP
cellular response to starvation (GO:0009267)	1/108	0.449673	1	1.6835016835016836	1.3455144527547176	KLF10	BP
negative regulation of hydrolase activity (GO:0051346)	1/109	0.452716	1	1.6680567139282738	1.3219194823817562	OXA1L	BP
regulation of cytokine production (GO:0001817)	1/109	0.452716	1	1.6680567139282738	1.3219194823817562	NFAM1	BP
positive regulation of cysteine-type endopeptidase activity involved in apoptotic process (GO:0043280)	1/110	0.455742	1	1.6528925619834711	1.298888684201287	SOX7	BP
regulation of Wnt signaling pathway (GO:0030111)	1/110	0.455742	1	1.6528925619834711	1.298888684201287	SOX7	BP
negative regulation of protein kinase activity (GO:0006469)	1/110	0.455742	1	1.6528925619834711	1.298888684201287	PPM1E	BP
cellular response to peptide hormone stimulus (GO:0071375)	1/111	0.458752	1	1.638001638001638	1.276404315972399	RHOQ	BP
cellular response to insulin stimulus (GO:0032869)	1/111	0.458752	1	1.638001638001638	1.276404315972399	RHOQ	BP
cellular response to cytokine stimulus (GO:0071345)	3/457	0.461511	1	1.1935548040580863	0.9229156028495948	CCND1;IL16;AIF1	BP
cytokine-mediated signaling pathway (GO:0019221)	4/634	0.462526	1	1.1471178663607686	0.8844876405902584	CXCL12;CCND1;IL16;GBP1	BP
phosphatidylinositol metabolic process (GO:0046488)	1/113	0.464723	1	1.6090104585679808	1.233007366359275	ZFYVE21	BP
negative regulation of transcription, DNA-templated (GO:0045892)	5/814	0.465637	1	1.1168192986374805	0.8536390251104164	KLF10;KANK2;CCND1;RARB;SOX7	BP
positive regulation of kinase activity (GO:0033674)	1/114	0.467684	1	1.594896331738437	1.2120626695003802	MST1R	BP
protein O-linked glycosylation (GO:0006493)	1/116	0.473556	1	1.567398119122257	1.171605131491291	GALNT9	BP
epithelium development (GO:0060429)	1/116	0.473556	1	1.567398119122257	1.171605131491291	RARB	BP
cilium assembly (GO:0060271)	2/289	0.473579	1	1.2582573136206354	0.9404668959218571	MKKS;CDC14B	BP
cellular protein modification process (GO:0006464)	6/1002	0.475429	1	1.0887316276537835	0.8095126549516002	KLHL9;MANBA;FUT7;PTPRO;DUSP6;CDC14B	BP
regulation of macroautophagy (GO:0016241)	1/117	0.476469	1	1.5540015540015542	1.1520637274982148	EXOC8	BP
sphingolipid metabolic process (GO:0006665)	1/117	0.476469	1	1.5540015540015542	1.1520637274982148	FUT7	BP
activation of MAPK activity (GO:0000187)	1/118	0.479365	1	1.5408320493066257	1.1329624184303746	DUSP6	BP
cytosolic transport (GO:0016482)	1/119	0.482246	1	1.5278838808250572	1.1142882263618932	ZFYVE21	BP
regulation of neuron projection development (GO:0010975)	1/120	0.48511	1	1.5151515151515151	1.096028652786338	PTPRO	BP
actin filament organization (GO:0007015)	1/121	0.487959	1	1.5026296018031557	1.0781716576450087	RHOQ	BP
macromolecular complex assembly (GO:0065003)	1/121	0.487959	1	1.5026296018031557	1.0781716576450087	OXA1L	BP
sulfur compound biosynthetic process (GO:0044272)	1/123	0.493611	1	1.47819660014782	1.0436194114975568	CHPF2	BP
neutrophil degranulation (GO:0043312)	3/480	0.493925	1	1.1363636363636365	0.8015585404929435	ACLY;MANBA;NFAM1	BP
neutrophil activation involved in immune response (GO:0002283)	3/484	0.499467	1	1.1269722013523666	0.7823600422211829	ACLY;MANBA;NFAM1	BP
negative regulation of multicellular organismal process (GO:0051241)	1/126	0.501972	1	1.443001443001443	0.9945335529740428	PTPRO	BP
transcription from RNA polymerase II promoter (GO:0006366)	3/486	0.502226	1	1.122334455667789	0.7729563610663802	CCND1;RARB;RXRG	BP
cytoskeleton organization (GO:0007010)	1/127	0.504728	1	1.4316392269148175	0.9788624149199765	RHOQ	BP
neutrophil mediated immunity (GO:0002446)	3/488	0.504979	1	1.1177347242921014	0.7636802780584081	ACLY;MANBA;NFAM1	BP
positive regulation of apoptotic process (GO:0043065)	2/308	0.507152	1	1.180637544273908	0.8015867697046601	SOX7;DUSP6	BP
negative regulation of response to stimulus (GO:0048585)	1/128	0.50747	1	1.4204545454545456	0.963520825373916	MST1R	BP
vesicle organization (GO:0016050)	1/128	0.50747	1	1.4204545454545456	0.963520825373916	EXOC8	BP
protein lipidation (GO:0006497)	1/128	0.50747	1	1.4204545454545456	0.963520825373916	PIGC	BP
positive regulation of protein kinase B signaling (GO:0051897)	1/128	0.50747	1	1.4204545454545456	0.963520825373916	MST1R	BP
phagocytosis (GO:0006909)	1/136	0.528866	1	1.3368983957219251	0.8516308600417359	AIF1	BP
positive regulation of transferase activity (GO:0051347)	1/138	0.53407	1	1.3175230566534915	0.8263883603075215	MST1R	BP
inorganic cation transmembrane transport (GO:0098662)	1/141	0.541769	1	1.2894906511927788	0.7903497991528878	SLC30A1	BP
cell-cell adhesion via plasma-membrane adhesion molecules (GO:0098742)	1/143	0.546831	1	1.2714558169103625	0.7674703977441169	SCARF2	BP
positive regulation of cellular process (GO:0048522)	3/520	0.547925	1	1.0489510489510492	0.6310670953781895	ACLY;CCND1;MST1R	BP
transmembrane receptor protein serine/threonine kinase signaling pathway (GO:0007178)	1/145	0.551838	1	1.2539184952978057	0.7454555570237573	KLF10	BP
skeletal system development (GO:0001501)	1/147	0.55679	1	1.2368583797155226	0.7242633662700627	KLF10	BP
regulation of protein kinase activity (GO:0045859)	1/148	0.559246	1	1.2285012285012287	0.713963360504917	PPM1E	BP
negative regulation of canonical Wnt signaling pathway (GO:0090090)	1/149	0.561688	1	1.2202562538133008	0.7038544305889322	PTPRO	BP
regulation of G2/M transition of mitotic cell cycle (GO:0010389)	1/150	0.564117	1	1.2121212121212124	0.693932015539274	CCND1	BP
negative regulation of cellular process (GO:0048523)	3/535	0.567308	1	1.0195412064570943	0.5779307922611714	KLF10;KANK2;SOX7	BP
spermatogenesis (GO:0007283)	1/154	0.573699	1	1.180637544273908	0.6560209271776396	ASZ1	BP
male gamete generation (GO:0048232)	1/155	0.576062	1	1.1730205278592376	0.6469672492596793	ASZ1	BP
regulation of cell proliferation (GO:0042127)	4/741	0.585593	1	0.981474665685192	0.5252161569191434	KLF10;KANK2;MST1R;SOX7	BP
positive regulation of protein modification process (GO:0031401)	1/164	0.596752	1	1.1086474501108647	0.5723429721517654	CCND1	BP
regulation of protein kinase B signaling (GO:0051896)	1/164	0.596752	1	1.1086474501108647	0.5723429721517654	MST1R	BP
mitochondrion organization (GO:0007005)	1/168	0.605623	1	1.0822510822510822	0.5427454495303643	OXA1L	BP
peptidyl-serine modification (GO:0018209)	1/171	0.61215	1	1.063264221158958	0.5218269636961256	GALNT9	BP
organelle assembly (GO:0070925)	2/377	0.61695	1	0.9645526886906197	0.46584743422203273	MKKS;CDC14B	BP
negative regulation of Wnt signaling pathway (GO:0030178)	1/175	0.620685	1	1.038961038961039	0.49551273923632133	PTPRO	BP
cellular response to lipid (GO:0071396)	1/179	0.629035	1	1.0157440325038092	0.470867262424661	RARB	BP
negative regulation of protein phosphorylation (GO:0001933)	1/179	0.629035	1	1.0157440325038092	0.470867262424661	PPM1E	BP
positive regulation of cell motility (GO:2000147)	1/180	0.631093	1	1.0101010101010102	0.4649508363773944	CXCL12	BP
regulation of mitotic cell cycle phase transition (GO:1901990)	1/185	0.641218	1	0.9828009828009829	0.4367420405662739	CDC14B	BP
transmembrane receptor protein tyrosine kinase signaling pathway (GO:0007169)	2/397	0.645102	1	0.9159606136936113	0.40150871746087374	MST1R;RHOQ	BP
protein complex assembly (GO:0006461)	1/190	0.651068	1	0.9569377990430622	0.4106612948500792	CXCL12	BP
protein homooligomerization (GO:0051260)	1/191	0.653006	1	0.9519276534983342	0.40568258469589313	GBP1	BP
RNA processing (GO:0006396)	1/194	0.658754	1	0.9372071227741331	0.39119439855056776	TEP1	BP
negative regulation of programmed cell death (GO:0043069)	2/409	0.661204	1	0.8890864636585909	0.3678087489259954	KANK2;MST1R	BP
vesicle-mediated transport (GO:0016192)	2/411	0.663831	1	0.8847600088476002	0.3625110841651261	ZFYVE21;RHOQ	BP
positive regulation of protein phosphorylation (GO:0001934)	2/413	0.666441	1	0.8804754567466433	0.3572999113911472	CCND1;MST1R	BP
positive regulation of ERK1 and ERK2 cascade (GO:0070374)	1/202	0.673627	1	0.9000900090009002	0.3556059270112346	MST1R	BP
positive regulation of multicellular organismal process (GO:0051240)	1/203	0.675441	1	0.8956560680698612	0.3514463707095874	NFAM1	BP
regulation of autophagy (GO:0010506)	1/204	0.677244	1	0.8912655971479502	0.3473471575565837	EXOC8	BP
regulation of MAPK cascade (GO:0043408)	1/204	0.677244	1	0.8912655971479502	0.3473471575565837	MST1R	BP
positive regulation of cell proliferation (GO:0008284)	2/425	0.681766	1	0.8556149732620321	0.3277591384149239	MST1R;AIF1	BP
regulation of cell cycle (GO:0051726)	1/216	0.698125	1	0.8417508417508418	0.3024887342646632	CCND1	BP
positive regulation of sequence-specific DNA binding transcription factor activity (GO:0051091)	1/216	0.698125	1	0.8417508417508418	0.3024887342646632	NFAM1	BP
central nervous system development (GO:0007417)	1/218	0.701473	1	0.8340283569641369	0.29572387959510976	RARB	BP
negative regulation of nucleic acid-templated transcription (GO:1903507)	2/445	0.706039	1	0.8171603677221656	0.2844410255329516	KLF10;SOX7	BP
positive regulation of cytokine production (GO:0001819)	1/221	0.706426	1	0.8227067050596464	0.2859214350764182	NFAM1	BP
positive regulation of cell migration (GO:0030335)	1/222	0.708058	1	0.819000819000819	0.282742807152479	CXCL12	BP
mitotic cell cycle phase transition (GO:0044772)	1/222	0.708058	1	0.819000819000819	0.282742807152479	CCND1	BP
endosomal transport (GO:0016197)	1/230	0.7208	1	0.790513833992095	0.25880923447361603	ZFYVE21	BP
extracellular matrix organization (GO:0030198)	1/230	0.7208	1	0.790513833992095	0.25880923447361603	EXOC8	BP
activation of protein kinase activity (GO:0032147)	1/234	0.726963	1	0.7770007770007771	0.24777025750439963	DUSP6	BP
proteasomal protein catabolic process (GO:0010498)	1/238	0.73299	1	0.7639419404125286	0.2372977353300572	NHLRC1	BP
sensory perception of smell (GO:0007608)	1/242	0.738886	1	0.7513148009015779	0.22735632277687112	MKKS	BP
cellular protein metabolic process (GO:0044267)	2/485	0.750006	1	0.7497656982193065	0.21568805948002295	MANBA;MSRB2	BP
positive regulation of programmed cell death (GO:0043068)	1/258	0.761207	1	0.7047216349541932	0.1922829887705369	DUSP6	BP
regulation of protein phosphorylation (GO:0001932)	1/262	0.766485	1	0.6939625260235948	0.1845521027000683	CCND1	BP
endocytosis (GO:0006897)	1/264	0.769081	1	0.6887052341597797	0.1808257554792334	RHOQ	BP
protein ubiquitination (GO:0016567)	2/507	0.77172	1	0.7172314864622558	0.18585901057215348	KLHL9;NHLRC1	BP
regulation of programmed cell death (GO:0043067)	1/269	0.775445	1	0.6759040216289287	0.17189430084018031	KANK2	BP
negative regulation of cellular macromolecule biosynthetic process (GO:2000113)	2/513	0.777352	1	0.708842814105972	0.17853018525546055	KLF10;SOX7	BP
cellular response to oxygen-containing compound (GO:1901701)	1/275	0.782854	1	0.6611570247933884	0.16185743814735204	RARB	BP
MAPK cascade (GO:0000165)	1/279	0.787658	1	0.6516780710329098	0.1555502664724634	DUSP6	BP
protein polyubiquitination (GO:0000209)	1/284	0.793514	1	0.6402048655569783	0.14806887032658161	NHLRC1	BP
positive regulation of MAPK cascade (GO:0043410)	1/290	0.800332	1	0.6269592476489029	0.13964201921482097	MST1R	BP
proteasome-mediated ubiquitin-dependent protein catabolic process (GO:0043161)	1/292	0.802554	1	0.6226650062266501	0.13695884956918997	NHLRC1	BP
regulation of cell migration (GO:0030334)	1/317	0.828351	1	0.5735589331803843	0.10801166019739514	CXCL12	BP
sensory perception of chemical stimulus (GO:0007606)	1/328	0.838615	1	0.5543237250554324	0.09756264196544705	MKKS	BP
cellular response to DNA damage stimulus (GO:0006974)	1/330	0.840415	1	0.5509641873278237	0.09579015844110017	CCND1	BP
ubiquitin-dependent protein catabolic process (GO:0006511)	1/342	0.850804	1	0.531632110579479	0.08589769149826343	NHLRC1	BP
positive regulation of transcription from RNA polymerase II promoter (GO:0045944)	3/849	0.851212	1	0.64246707356248	0.10349731409780286	KLF10;RARB;RHOQ	BP
negative regulation of gene expression (GO:0010629)	2/619	0.858646	1	0.5874577764723161	0.08952771054252201	KLF10;SOX7	BP
post-translational protein modification (GO:0043687)	1/358	0.86362	1	0.5078720162519046	0.07446546061038012	KLHL9	BP
positive regulation of transcription, DNA-templated (GO:0045893)	4/1121	0.871056	1	0.6487713891817372	0.08956256587644375	KLF10;ATMIN;RARB;RHOQ	BP
protein modification by small protein conjugation (GO:0032446)	1/399	0.891694	1	0.455684666210982	0.0522360290583676	KLHL9	BP
regulation of transcription from RNA polymerase II promoter (GO:0006357)	5/1479	0.916669	1	0.6146659290675518	0.05348153381362931	KLF10;KANK2;CCND1;RARB;RHOQ	BP
nervous system development (GO:0007399)	1/456	0.921451	1	0.39872408293460926	0.03261786776309841	DAGLA	BP
positive regulation of intracellular signal transduction (GO:1902533)	1/480	0.931407	1	0.3787878787878788	0.026916086536650802	MST1R	BP
negative regulation of apoptotic process (GO:0043066)	1/486	0.933694	1	0.3741114852225964	0.025666309599110346	MST1R	BP
positive regulation of nucleic acid-templated transcription (GO:1903508)	1/503	0.939772	1	0.36146755828664373	0.022453642242121985	ATMIN	BP
regulation of apoptotic process (GO:0042981)	2/816	0.942354	1	0.4456327985739751	0.02645919862750486	MST1R;DUSP6	BP
positive regulation of gene expression (GO:0010628)	1/772	0.98699	1	0.23551577955723035	0.003084188058636944	ATMIN	BP
regulation of transcription, DNA-templated (GO:0006355)	3/1599	0.994254	1	0.3411222923418046	0.0019657579826306885	KLF10;ATMIN;SOX7	BP
protein tyrosine phosphatase activity (GO:0004725)	1963-03-01	0.00505901	1	8.658008658008658	45.77129325301941	PTPRO;DUSP6;CDC14B	MF
phosphoprotein phosphatase activity (GO:0004721)	4/137	0.00695005	1	5.308560053085601	26.378266194979563	PTPRO;PPM1E;DUSP6;CDC14B	MF
ribosome binding (GO:0043022)	1939-02-01	0.019457	1	9.324009324009324	36.73240571916696	OXA1L;MTIF3	MF
CD4 receptor binding (GO:0042609)	2019-06-01	0.0325534	1	30.303030303030305	103.78405961638113	IL16	MF
glucosyltransferase activity (GO:0046527)	2019-06-01	0.0325534	1	30.303030303030305	103.78405961638113	KDELC2	MF
SH3/SH2 adaptor activity (GO:0005070)	1952-02-01	0.0332513	1	6.993006993006994	23.801836882822602	SHE;ARHGAP6	MF
MAP kinase tyrosine/serine/threonine phosphatase activity (GO:0017017)	2019-07-01	0.0378759	1	25.974025974025974	85.02440792151013	DUSP6	MF
mannosidase activity (GO:0015923)	2019-07-01	0.0378759	1	25.974025974025974	85.02440792151013	MANBA	MF
RNA-directed DNA polymerase activity (GO:0003964)	2019-08-01	0.0431694	1	22.72727272727273	71.42323657859914	TEP1	MF
alpha-(1->3)-fucosyltransferase activity (GO:0046920)	2019-08-01	0.0431694	1	22.72727272727273	71.42323657859914	FUT7	MF
telomerase activity (GO:0003720)	2019-08-01	0.0431694	1	22.72727272727273	71.42323657859914	TEP1	MF
protein serine/threonine phosphatase activity (GO:0004722)	1962-02-01	0.0457779	1	5.865102639296188	18.087711290911948	PPM1E;CDC14B	MF
MAP kinase phosphatase activity (GO:0033549)	2019-09-01	0.0484341	1	20.2020202020202	61.162649071627676	DUSP6	MF
GTPase activator activity (GO:0005096)	4/250	0.0493367	1	2.909090909090909	8.753705176886127	RGS2;STARD8;ARHGAP29;ARHGAP6	MF
calcium channel inhibitor activity (GO:0019855)	2019-10-01	0.0536701	1	18.181818181818183	53.180000236164915	SLC30A1	MF
oxidoreductase activity, acting on a sulfur group of donors, disulfide as acceptor (GO:0016671)	2019-10-01	0.0536701	1	18.181818181818183	53.180000236164915	MSRB2	MF
acylglycerol lipase activity (GO:0047372)	2019-11-01	0.0588775	1	16.528925619834713	46.81482424292948	DAGLA	MF
Ral GTPase binding (GO:0017160)	2019-12-01	0.0640565	1	15.151515151515152	41.63621439674683	EXOC8	MF
GTPase regulator activity (GO:0030695)	4/276	0.0660803	1	2.635046113306983	7.1591156146687265	RGS2;STARD8;ARHGAP29;ARHGAP6	MF
fucosyltransferase activity (GO:0008417)	2013-01-01	0.0692072	1	13.986013986013988	37.351744397418386	FUT7	MF
transmembrane receptor protein tyrosine phosphatase activity (GO:0005001)	2015-01-01	0.0794247	1	12.121212121212121	30.702379315193536	PTPRO	MF
transmembrane receptor protein phosphatase activity (GO:0019198)	2015-01-01	0.0794247	1	12.121212121212121	30.702379315193536	PTPRO	MF
5'-3' exonuclease activity (GO:0008409)	2015-01-01	0.0794247	1	12.121212121212121	30.702379315193536	EXOG	MF
ribosomal small subunit binding (GO:0043024)	2015-01-01	0.0794247	1	12.121212121212121	30.702379315193536	MTIF3	MF
phosphatidylinositol phosphate kinase activity (GO:0016307)	2015-01-01	0.0794247	1	12.121212121212121	30.702379315193536	ZFYVE21	MF
CXCR chemokine receptor binding (GO:0045236)	2017-01-01	0.0895309	1	10.695187165775401	25.809315606475884	CXCL12	MF
dynein complex binding (GO:0070840)	2019-01-01	0.0995273	1	9.569377990430622	22.079652275374936	ATMIN	MF
RNA polymerase II transcription factor activity, sequence-specific transcription regulatory region DNA binding (GO:0001133)	2019-01-01	0.0995273	1	9.569377990430622	22.079652275374936	RARB	MF
spectrin binding (GO:0030507)	2019-01-01	0.0995273	1	9.569377990430622	22.079652275374936	GBP1	MF
transferase activity, transferring hexosyl groups (GO:0016758)	2/101	0.106719	1	3.6003600360036008	8.055995068549745	FUT7;KDELC2	MF
scavenger receptor activity (GO:0005044)	2021-01-01	0.109415	1	8.658008658008658	19.156787113490847	SCARF2	MF
polypeptide N-acetylgalactosaminyltransferase activity (GO:0004653)	2021-01-01	0.109415	1	8.658008658008658	19.156787113490847	GALNT9	MF
zinc ion transmembrane transporter activity (GO:0005385)	2022-01-01	0.114318	1	8.264462809917356	17.92371614849747	SLC30A1	MF
telomerase RNA binding (GO:0070034)	2022-01-01	0.114318	1	8.264462809917356	17.92371614849747	TEP1	MF
calcium channel regulator activity (GO:0005246)	2027-01-01	0.138437	1	6.734006734006734	13.315441370683484	SLC30A1	MF
RNA polymerase II repressing transcription factor binding (GO:0001103)	2029-01-01	0.147901	1	6.269592476489028	11.982535392349796	MKKS	MF
Hsp90 protein binding (GO:0051879)	1931-01-01	0.157262	1	5.865102639296188	10.84952332839949	GBP1	MF
actin binding (GO:0003779)	3/255	0.165762	1	2.1390374331550803	3.8442821452587386	MSRB2;AIF1;GBP1	MF
transition metal ion transmembrane transporter activity (GO:0046915)	1933-01-01	0.166521	1	5.5096418732782375	9.876773918566348	SLC30A1	MF
cyclin-dependent protein serine/threonine kinase activity (GO:0004693)	1934-01-01	0.171113	1	5.347593582887701	9.440820566638521	CCND1	MF
glucuronosyltransferase activity (GO:0015020)	1934-01-01	0.171113	1	5.347593582887701	9.440820566638521	CHPF2	MF
ion channel inhibitor activity (GO:0008200)	1934-01-01	0.171113	1	5.347593582887701	9.440820566638521	SLC30A1	MF
protein tyrosine/serine/threonine phosphatase activity (GO:0008138)	1935-01-01	0.175679	1	5.194805194805195	9.034262069416508	DUSP6	MF
cyclin-dependent protein kinase activity (GO:0097472)	1935-01-01	0.175679	1	5.194805194805195	9.034262069416508	CCND1	MF
exonuclease activity (GO:0004527)	1937-01-01	0.184738	1	4.914004914004915	8.298857315892878	EXOG	MF
translation initiation factor activity (GO:0003743)	1937-01-01	0.184738	1	4.914004914004915	8.298857315892878	MTIF3	MF
divalent inorganic cation transmembrane transporter activity (GO:0072509)	1939-01-01	0.193698	1	4.662004662004662	7.652475430579281	SLC30A1	MF
GTP binding (GO:0005525)	2/148	0.195802	1	2.4570024570024573	4.0065088938491655	GBP1;RHOQ	MF
lipase activity (GO:0016298)	1944-01-01	0.215673	1	4.132231404958678	6.338807985217628	DAGLA	MF
purine ribonucleoside binding (GO:0032550)	2/160	0.219899	1	2.272727272727273	3.44224798299272	GBP1;RHOQ	MF
single-stranded RNA binding (GO:0003727)	1946-01-01	0.224296	1	3.9525691699604746	5.908254348995528	TLR8	MF
chemokine activity (GO:0008009)	1947-01-01	0.228572	1	3.8684719535783367	5.709488693752772	CXCL12	MF
acetylgalactosaminyltransferase activity (GO:0008376)	1949-01-01	0.237055	1	3.7105751391465676	5.3412403673948	GALNT9	MF
chemokine receptor binding (GO:0042379)	1950-01-01	0.241261	1	3.6363636363636367	5.170454681818971	CXCL12	MF
guanyl ribonucleotide binding (GO:0032561)	2/171	0.242198	1	2.126528442317916	3.0154141053243744	GBP1;RHOQ	MF
GDP binding (GO:0019003)	1952-01-01	0.249605	1	3.496503496503497	4.852706431457413	GBP1	MF
repressing transcription factor binding (GO:0070491)	1954-01-01	0.257859	1	3.367003367003367	4.563447152788303	MKKS	MF
phosphoric ester hydrolase activity (GO:0042578)	1957-01-01	0.27007	1	3.189792663476874	4.175673624668247	PTPRO	MF
nuclease activity (GO:0004518)	1960-01-01	0.282082	1	3.0303030303030303	3.835017686726677	EXOG	MF
double-stranded RNA binding (GO:0003725)	1960-01-01	0.282082	1	3.0303030303030303	3.835017686726677	TLR8	MF
transmembrane receptor protein tyrosine kinase activity (GO:0004714)	1962-01-01	0.289982	1	2.932551319648094	3.6303156025967507	MST1R	MF
transmembrane receptor protein kinase activity (GO:0019199)	1963-01-01	0.293899	1	2.886002886002886	3.5339667386055553	MST1R	MF
PDZ domain binding (GO:0030165)	1963-01-01	0.293899	1	2.886002886002886	3.5339667386055553	ARHGAP29	MF
mitogen-activated protein kinase kinase binding (GO:0031434)	1966-01-01	0.305523	1	2.7548209366391188	3.2664782846494025	MST1R	MF
ligand-dependent nuclear receptor transcription coactivator activity (GO:0030374)	1966-01-01	0.305523	1	2.7548209366391188	3.2664782846494025	RARB	MF
translation factor activity, RNA binding (GO:0008135)	1968-01-01	0.313166	1	2.6737967914438503	3.1043353021704165	MTIF3	MF
core promoter sequence-specific DNA binding (GO:0001046)	1974-01-01	0.3356	1	2.4570024570024573	2.6826402013596518	KLF10	MF
endonuclease activity (GO:0004519)	1974-01-01	0.3356	1	2.4570024570024573	2.6826402013596518	EXOG	MF
GTPase activity (GO:0003924)	2/223	0.347598	1	1.6306563391765185	1.7231309718783696	GBP1;RHOQ	MF
MAP kinase kinase kinase activity (GO:0004709)	1979-01-01	0.35374	1	2.3014959723820483	2.391701953693151	MST1R	MF
purine ribonucleoside triphosphate binding (GO:0035639)	3/397	0.373468	1	1.3739409205404167	1.3532264580959994	ACLY;GBP1;RHOQ	MF
histone deacetylase binding (GO:0042826)	1986-01-01	0.378313	1	2.1141649048625792	2.0550400455045006	CCND1	MF
integrin binding (GO:0005178)	1995-01-01	0.408551	1	1.9138755980861244	1.7131840568264887	CXCL12	MF
core promoter binding (GO:0001047)	1998-01-01	0.418303	1	1.8552875695732838	1.6169753038949155	KLF10	MF
carboxylic ester hydrolase activity (GO:0052689)	1/104	0.437331	1	1.7482517482517486	1.4459174597313695	DAGLA	MF
phosphatase activity (GO:0016791)	1/105	0.440442	1	1.7316017316017318	1.419873086443953	PTPRO	MF
sequence-specific double-stranded DNA binding (GO:1990837)	1/113	0.464723	1	1.6090104585679808	1.233007366359275	RARB	MF
transcription regulatory region sequence-specific DNA binding (GO:0000976)	2/293	0.48076	1	1.2410797393732549	0.9089507886248731	KLF10;RARB	MF
RNA polymerase II transcription factor binding (GO:0001085)	1/122	0.490793	1	1.490312965722802	1.0607056384147493	MKKS	MF
actin filament binding (GO:0051015)	1/128	0.50747	1	1.4204545454545456	0.963520825373916	AIF1	MF
protein kinase binding (GO:0019901)	3/496	0.51591	1	1.0997067448680353	0.727811798189939	CCND1;MST1R;RHOQ	MF
G-protein coupled receptor binding (GO:0001664)	1/134	0.523605	1	1.3568521031207599	0.8779074370373139	CXCL12	MF
cytokine receptor binding (GO:0005126)	1/138	0.53407	1	1.3175230566534915	0.8263883603075215	CXCL12	MF
protein tyrosine kinase activity (GO:0004713)	1/148	0.559246	1	1.2285012285012287	0.713963360504917	MST1R	MF
cytokine activity (GO:0005125)	1/156	0.578412	1	1.1655011655011656	0.638075403274639	CXCL12	MF
transcription regulatory region DNA binding (GO:0044212)	2/375	0.614044	1	0.9696969696969697	0.4729106058150558	RARB;SOX7	MF
transcriptional activator activity, RNA polymerase II core promoter proximal region sequence-specific binding (GO:0001077)	1/176	0.62279	1	1.0330578512396695	0.4892003270194727	KLF10	MF
Ras GTPase binding (GO:0017016)	1/185	0.641218	1	0.9828009828009829	0.4367420405662739	EXOC8	MF
ubiquitin-like protein ligase activity (GO:0061659)	1/187	0.645191	1	0.9722897423432183	0.42606606209058323	NHLRC1	MF
ubiquitin protein ligase activity (GO:0061630)	1/193	0.656849	1	0.9420631182289214	0.3959505622387536	NHLRC1	MF
microtubule binding (GO:0008017)	1/196	0.662534	1	0.9276437847866419	0.38189488596838495	MTUS1	MF
ubiquitin-protein transferase activity (GO:0004842)	2/418	0.672897	1	0.8699434536755111	0.34463961757120964	KLHL9;NHLRC1	MF
RNA polymerase II regulatory region DNA binding (GO:0001012)	1/202	0.673627	1	0.9000900090009002	0.3556059270112346	RARB	MF
kinase binding (GO:0019900)	2/419	0.674176	1	0.8678672163159038	0.34216898846571886	CCND1;RHOQ	MF
transcription corepressor activity (GO:0003714)	1/204	0.677244	1	0.8912655971479502	0.3473471575565837	CCND1	MF
nucleoside-triphosphatase activity (GO:0017111)	2/425	0.681766	1	0.8556149732620321	0.3277591384149239	GBP1;RHOQ	MF
regulatory region DNA binding (GO:0000975)	1/225	0.712902	1	0.8080808080808082	0.2734631226166681	SOX7	MF
protein homodimerization activity (GO:0042803)	3/665	0.712915	1	0.8202323991797676	0.2775610902197299	OXA1L;PTPRO;GBP1	MF
RNA polymerase II regulatory region sequence-specific DNA binding (GO:0000977)	2/461	0.724343	1	0.788799053441136	0.2543801771819278	KLF10;RARB	MF
tubulin binding (GO:0015631)	1/256	0.758524	1	0.7102272727272728	0.19629315119282087	MTUS1	MF
ATP binding (GO:0005524)	1/256	0.758524	1	0.7102272727272728	0.19629315119282087	ACLY	MF
RNA polymerase II core promoter proximal region sequence-specific DNA binding (GO:0000978)	1/263	0.767787	1	0.6913238852402351	0.18267762159499887	KLF10	MF
core promoter proximal region sequence-specific DNA binding (GO:0000987)	1/279	0.787658	1	0.6516780710329098	0.1555502664724634	KLF10	MF
adenyl ribonucleotide binding (GO:0032559)	1/280	0.788842	1	0.6493506493506493	0.154019037331903	ACLY	MF
transcription factor activity, RNA polymerase II core promoter proximal region sequence-specific binding (GO:0000982)	1/281	0.79002	1	0.6470397929472662	0.15250552699136985	KLF10	MF
calcium ion binding (GO:0005509)	1/285	0.794666	1	0.6379585326953748	0.14662381666254667	AIF1	MF
transcriptional activator activity, RNA polymerase II transcription regulatory region sequence-specific binding (GO:0001228)	1/285	0.794666	1	0.6379585326953748	0.14662381666254667	KLF10	MF
transcription coactivator activity (GO:0003713)	1/292	0.802554	1	0.6226650062266501	0.13695884956918997	RARB	MF
zinc ion binding (GO:0008270)	1/303	0.814347	1	0.6000600060006	0.12323373710635456	MSRB2	MF
protein serine/threonine kinase activity (GO:0004674)	1/369	0.871792	1	0.49273220004927326	0.06760509345555739	CCND1	MF
RNA binding (GO:0003723)	5/1388	0.886855	1	0.6549646319098769	0.07864374665849315	ZCCHC24;MTHFSD;TEP1;TLR8;MTIF3	MF
transition metal ion binding (GO:0046914)	1/400	0.892302	1	0.4545454545454546	0.05179571707268615	MSRB2	MF
metal ion binding (GO:0046872)	1/443	0.915473	1	0.4104247896572953	0.036246333799708694	AIF1	MF
protein kinase activity (GO:0004672)	1/514	0.943407	1	0.3537318712415989	0.020607571412540625	MST1R	MF
DNA binding (GO:0003677)	2/894	0.960186	1	0.40675208460443363	0.016525617990652722	RARB;TLR8	MF
Lymphoma, Lymphocytic, Intermediate	2019-11-02	0.0015961	1	33.057851239669425	212.8989026834006	CCND1;ARHGAP29	Disgenet
Benign neurologic neoplasms	2015-02-01	0.00300366	1	24.242424242424242	140.79819052262786	CCND1;DUSP6	Disgenet
premalignant lesion	2015-02-01	0.00300366	1	24.242424242424242	140.79819052262786	CCND1;MTUS1	Disgenet
Meningoencephalitis	2016-02-01	0.00342046	1	22.72727272727273	129.0450129681144	TLR8;AIF1	Disgenet
Oncocytoma, renal	2020-02-01	0.00533866	1	18.181818181818183	95.14145460581766	CCND1;MST1R	Disgenet
Pleural Effusion, Malignant	1977-03-01	0.00881676	1	7.083825265643448	33.51428973514188	CXCL12;RARB;TLR8	Disgenet
Epstein-Barr Virus Infections	5/233	0.00935795	1	3.901677721420211	18.226801680406215	CXCL12;CCND1;LPAR5;MST1R;GBP1	Disgenet
Malignant Mesothelioma of Peritoneum	2027-02-01	0.00961875	1	13.468013468013469	62.54600739885453	CXCL12;TEP1	Disgenet
Fulminant hepatitis	1932-02-01	0.0133521	1	11.363636363636365	49.04636027950531	PTPRO;ASZ1	Disgenet
Benign Ovarian Neoplasm	1938-02-01	0.0185248	1	9.569377990430622	38.16882635832066	CCND1;IL16	Disgenet
Stage 4S neuroblastoma	1938-02-01	0.0185248	1	9.569377990430622	38.16882635832066	CXCL12;CCND1	Disgenet
Mammary adenocarcinoma	1944-02-01	0.0244031	1	8.264462809917356	30.68632128438948	CXCL12;CCND1	Disgenet
Congenital hypoplasia of ovary	1944-02-01	0.0244031	1	8.264462809917356	30.68632128438948	MKKS;DUSP6	Disgenet
Hypoplastic ovary	1944-02-01	0.0244031	1	8.264462809917356	30.68632128438948	MKKS;DUSP6	Disgenet
Pancreatic intraepithelial neoplasia	3/114	0.0250596	1	4.784688995215311	17.63875680475146	CCND1;MST1R;DUSP6	Disgenet
Hemangioblastoma	1946-02-01	0.0265105	1	7.905138339920949	28.69734721230359	CXCL12;CCND1	Disgenet
Visual seizure	4/206	0.0270987	1	3.5304501323918798	12.738812749644373	CCND1;SLC30A1;AIF1;DUSP6	Disgenet
Malignant neoplasm of cecum	2019-05-01	0.0272017	1	36.36363636363637	131.0718843829129	CCND1	Disgenet
Megakaryocytic hyperplasia	2019-05-01	0.0272017	1	36.36363636363637	131.0718843829129	CXCL12	Disgenet
Mesoaxial hand polydactyly	2019-05-01	0.0272017	1	36.36363636363637	131.0718843829129	MKKS	Disgenet
Bursitis	2019-05-01	0.0272017	1	36.36363636363637	131.0718843829129	CXCL12	Disgenet
Multiple self-healing squamous epithelioma	2019-05-01	0.0272017	1	36.36363636363637	131.0718843829129	CDC14B	Disgenet
Genomic Instability	2019-05-01	0.0272017	1	36.36363636363637	131.0718843829129	CCND1	Disgenet
Cecal Neoplasms	2019-05-01	0.0272017	1	36.36363636363637	131.0718843829129	CCND1	Disgenet
Centrocytic lymphoma	2019-05-01	0.0272017	1	36.36363636363637	131.0718843829129	CCND1	Disgenet
Headache associated with sexual activity	2019-05-01	0.0272017	1	36.36363636363637	131.0718843829129	OXA1L	Disgenet
Squamous Lung Dysplasia	2019-05-01	0.0272017	1	36.36363636363637	131.0718843829129	RARB	Disgenet
Hepatoblastoma Caused By Somatic Mutation	2019-05-01	0.0272017	1	36.36363636363637	131.0718843829129	MTUS1	Disgenet
Histiocytic Necrotizing Lymphadenitis	2019-05-01	0.0272017	1	36.36363636363637	131.0718843829129	GBP1	Disgenet
Abnormality of bone marrow cell morphology	2019-05-01	0.0272017	1	36.36363636363637	131.0718843829129	CCND1	Disgenet
Virchow's node (disorder)	2019-05-01	0.0272017	1	36.36363636363637	131.0718843829129	CCND1	Disgenet
Intermediate Grade Ductal Breast Carcinoma In Situ	2019-05-01	0.0272017	1	36.36363636363637	131.0718843829129	CCND1	Disgenet
Adrenal incidentaloma	2019-05-01	0.0272017	1	36.36363636363637	131.0718843829129	CCND1	Disgenet
Alstrom Syndrome	2019-05-01	0.0272017	1	36.36363636363637	131.0718843829129	MKKS	Disgenet
Lentigo maligna melanoma	2019-05-01	0.0272017	1	36.36363636363637	131.0718843829129	CCND1	Disgenet
Von Hippel-Lindau Syndrome	3/118	0.0273845	1	4.622496147919877	16.63070892479049	CXCL12;CCND1;RARB	Disgenet
Sparse body hair	1948-02-01	0.0286888	1	7.575757575757576	26.9033876202477	KANK2;DUSP6	Disgenet
Atypical Ductal Breast Hyperplasia	1949-02-01	0.0298041	1	7.421150278293135	26.071323711936262	CXCL12;CCND1	Disgenet
Dyslipidemias	4/215	0.0310239	1	3.382663847780127	11.747982637835639	ACLY;MKKS;CXCL12;RXRG	Disgenet
Lymphocytic infiltration	1951-02-01	0.0320855	1	7.130124777183601	24.523006532263587	CXCL12;CCND1	Disgenet
Secondary malignant neoplasm of bone marrow	2019-06-01	0.0325534	1	30.303030303030305	103.78405961638113	CXCL12	Disgenet
Heart Neoplasm	2019-06-01	0.0325534	1	30.303030303030305	103.78405961638113	CCND1	Disgenet
Peroxisome Biogenesis Disorder, Complementation Group H	2019-06-01	0.0325534	1	30.303030303030305	103.78405961638113	CCND1	Disgenet
Non-small cell lung cancer stage III	2019-06-01	0.0325534	1	30.303030303030305	103.78405961638113	CCND1	Disgenet
Papillary cystic tumor	2019-06-01	0.0325534	1	30.303030303030305	103.78405961638113	CCND1	Disgenet
impaired motor coordination	2019-06-01	0.0325534	1	30.303030303030305	103.78405961638113	CCND1	Disgenet
Deficiency of galactokinase	2019-06-01	0.0325534	1	30.303030303030305	103.78405961638113	MTUS1	Disgenet
Intraocular Lymphoma	2019-06-01	0.0325534	1	30.303030303030305	103.78405961638113	CXCL12	Disgenet
Kaufman-McKusick syndrome	2019-06-01	0.0325534	1	30.303030303030305	103.78405961638113	MKKS	Disgenet
Angiokeratoma	2019-06-01	0.0325534	1	30.303030303030305	103.78405961638113	MANBA	Disgenet
Anus Neoplasms	2019-06-01	0.0325534	1	30.303030303030305	103.78405961638113	CCND1	Disgenet
Adenoviral infections	1955-02-01	0.0368463	1	6.6115702479338845	21.824797179690684	AIF1;DUSP6	Disgenet
Endometrial stromal sarcoma, high grade	2019-07-01	0.0378759	1	25.974025974025974	85.02440792151013	CCND1	Disgenet
Hyperthyroxinemia, Familial Dysalbuminemic	2019-07-01	0.0378759	1	25.974025974025974	85.02440792151013	OXA1L	Disgenet
Generalized tonic-clonic seizures with focal onset	2019-07-01	0.0378759	1	25.974025974025974	85.02440792151013	NHLRC1	Disgenet
Cardiac Carcinoma	2019-07-01	0.0378759	1	25.974025974025974	85.02440792151013	CCND1	Disgenet
Chondromyxoid fibroma	2019-07-01	0.0378759	1	25.974025974025974	85.02440792151013	CCND1	Disgenet
Hooked clavicle	2019-07-01	0.0378759	1	25.974025974025974	85.02440792151013	SCARF2	Disgenet
Transitional Cell Neoplasm	2019-07-01	0.0378759	1	25.974025974025974	85.02440792151013	CCND1	Disgenet
Visually threatening diabetic retinopathy	2019-07-01	0.0378759	1	25.974025974025974	85.02440792151013	CXCL12	Disgenet
Polyostotic fibrous dysplasia	2019-07-01	0.0378759	1	25.974025974025974	85.02440792151013	GBP1	Disgenet
Adenomyoma	2019-07-01	0.0378759	1	25.974025974025974	85.02440792151013	CCND1	Disgenet
Long hallux	2019-07-01	0.0378759	1	25.974025974025974	85.02440792151013	SCARF2	Disgenet
Endometrial Stromal Tumors	2019-07-01	0.0378759	1	25.974025974025974	85.02440792151013	CCND1	Disgenet
Tooth Crowding	1957-02-01	0.0393223	1	6.379585326953748	20.644109715842777	MKKS;SCARF2	Disgenet
Tooth mass arch size discrepancy	1957-02-01	0.0393223	1	6.379585326953748	20.644109715842777	MKKS;SCARF2	Disgenet
Tooth size discrepancy	1957-02-01	0.0393223	1	6.379585326953748	20.644109715842777	MKKS;SCARF2	Disgenet
Inadequate arch length for tooth size	1957-02-01	0.0393223	1	6.379585326953748	20.644109715842777	MKKS;SCARF2	Disgenet
Body fluid retention	1958-02-01	0.0405834	1	6.269592476489028	20.090252029985866	MKKS;PTPRO	Disgenet
Squamous cell carcinoma of mouth	1958-02-01	0.0405834	1	6.269592476489028	20.090252029985866	CCND1;GBP1	Disgenet
Encephalomyelitis	5/347	0.0428096	1	2.6198585276395074	8.255154463025681	FUT7;CXCL12;TLR8;MST1R;AIF1	Disgenet
Atypical polypoid adenomyoma	2019-08-01	0.0431694	1	22.72727272727273	71.42323657859914	CCND1	Disgenet
Renal medullary carcinoma	2019-08-01	0.0431694	1	22.72727272727273	71.42323657859914	CCND1	Disgenet
Burkitt-like lymphoma	2019-08-01	0.0431694	1	22.72727272727273	71.42323657859914	CCND1	Disgenet
Camptodactyly of toe	2019-08-01	0.0431694	1	22.72727272727273	71.42323657859914	SCARF2	Disgenet
WHIM syndrome	2019-08-01	0.0431694	1	22.72727272727273	71.42323657859914	CXCL12	Disgenet
psychosocial stressor	2019-08-01	0.0431694	1	22.72727272727273	71.42323657859914	CCND1	Disgenet
Phyllodes Tumor	1961-02-01	0.0444572	1	5.961251862891208	18.558739638270968	CXCL12;CCND1	Disgenet
Mammary Carcinoma, Animal	3/144	0.0451852	1	3.787878787878788	11.731008377153817	TMEM37;CCND1;DUSP6	Disgenet
Animal Mammary Neoplasms	3/144	0.0451852	1	3.787878787878788	11.731008377153817	TMEM37;CCND1;DUSP6	Disgenet
Diaphragmatic Hernia	1963-02-01	0.0471129	1	5.772005772005772	17.63468028037983	RARB;SOX7	Disgenet
Epithelioid and spindle cell nevus	2019-09-01	0.0484341	1	20.2020202020202	61.162649071627676	CCND1	Disgenet
Bardet-Biedl syndrome 1 (disorder)	2019-09-01	0.0484341	1	20.2020202020202	61.162649071627676	MKKS	Disgenet
Single umbilical artery	2019-09-01	0.0484341	1	20.2020202020202	61.162649071627676	SCARF2	Disgenet
Stage 0 Skin Melanoma	2019-09-01	0.0484341	1	20.2020202020202	61.162649071627676	CCND1	Disgenet
stage, endometrial cancer	2019-09-01	0.0484341	1	20.2020202020202	61.162649071627676	CCND1	Disgenet
Pilomatrixoma	2019-09-01	0.0484341	1	20.2020202020202	61.162649071627676	CCND1	Disgenet
Diarrhea-associated hemolytic uremic syndrome	2019-09-01	0.0484341	1	20.2020202020202	61.162649071627676	CXCL12	Disgenet
Paroxysmal atrial fibrillation	1965-02-01	0.0498254	1	5.594405594405595	16.77891618834656	CXCL12;PPFIA4	Disgenet
High, narrow palate	1966-02-01	0.0512024	1	5.5096418732782375	16.374486575212497	MKKS;SCARF2	Disgenet
Abnormality of cardiovascular system morphology	1966-02-01	0.0512024	1	5.5096418732782375	16.374486575212497	MKKS;RARB	Disgenet
Invasive Carcinoma	3/153	0.0524052	1	3.5650623885918007	10.512475537971227	KLF10;CCND1;DUSP6	Disgenet
Neuroendocrine Tumors	4/256	0.0529649	1	2.8409090909090913	8.346947105491468	CXCL12;CCND1;RARB;MST1R	Disgenet
Atherosclerotic Parkinsonism	2019-10-01	0.0536701	1	18.181818181818183	53.180000236164915	RGS2	Disgenet
Malignant tumor of parathyroid gland	2019-10-01	0.0536701	1	18.181818181818183	53.180000236164915	CCND1	Disgenet
extranodal lymphoma	2019-10-01	0.0536701	1	18.181818181818183	53.180000236164915	CCND1	Disgenet
Serum creatinine raised	2019-10-01	0.0536701	1	18.181818181818183	53.180000236164915	CCND1	Disgenet
Gastrooesophageal cancer	2019-10-01	0.0536701	1	18.181818181818183	53.180000236164915	MST1R	Disgenet
Nevus, Blue	2019-10-01	0.0536701	1	18.181818181818183	53.180000236164915	CCND1	Disgenet
Parkinson Disease, Secondary Vascular	2019-10-01	0.0536701	1	18.181818181818183	53.180000236164915	RGS2	Disgenet
HYPERPARATHYROIDISM 3	2019-10-01	0.0536701	1	18.181818181818183	53.180000236164915	CCND1	Disgenet
Overweight or obesity	2019-10-01	0.0536701	1	18.181818181818183	53.180000236164915	RGS2	Disgenet
pediatric AIDS	2019-10-01	0.0536701	1	18.181818181818183	53.180000236164915	CXCL12	Disgenet
Jaw Keratocyst	2019-10-01	0.0536701	1	18.181818181818183	53.180000236164915	CCND1	Disgenet
Akathisia	2019-10-01	0.0536701	1	18.181818181818183	53.180000236164915	RGS2	Disgenet
Malignant neoplasm of salivary gland	1968-02-01	0.0539971	1	5.347593582887701	15.608693343019631	CXCL12;CCND1	Disgenet
Mucoepidermoid Carcinoma	1968-02-01	0.0539971	1	5.347593582887701	15.608693343019631	CXCL12;CCND1	Disgenet
hiv-infection/aids	1968-02-01	0.0539971	1	5.347593582887701	15.608693343019631	CXCL12;NEAT1	Disgenet
Neck Neoplasms	1969-02-01	0.0554143	1	5.270092226613966	15.245937908175524	CCND1;RARB	Disgenet
Familial primary gastric lymphoma	1971-02-01	0.0582879	1	5.1216389244558265	14.557546426705445	CXCL12;CCND1	Disgenet
Secondary Parkinson Disease	2019-11-01	0.0588775	1	16.528925619834713	46.81482424292948	RGS2	Disgenet
Myelokathexis	2019-11-01	0.0588775	1	16.528925619834713	46.81482424292948	CXCL12	Disgenet
Myeloperoxidase Measurement	2019-11-01	0.0588775	1	16.528925619834713	46.81482424292948	PPM1E	Disgenet
Social Anxiety	2019-11-01	0.0588775	1	16.528925619834713	46.81482424292948	RGS2	Disgenet
Noisy respiration	2019-11-01	0.0588775	1	16.528925619834713	46.81482424292948	SCARF2	Disgenet
Hospital acquired pneumonia	2019-11-01	0.0588775	1	16.528925619834713	46.81482424292948	RARB	Disgenet
hyperparathyroid	2019-11-01	0.0588775	1	16.528925619834713	46.81482424292948	CCND1	Disgenet
HYPERPARATHYROIDISM 1	2019-11-01	0.0588775	1	16.528925619834713	46.81482424292948	CCND1	Disgenet
Papillary Thyroid Microcarcinoma	2019-11-01	0.0588775	1	16.528925619834713	46.81482424292948	CCND1	Disgenet
Urologic Neoplasms	2019-11-01	0.0588775	1	16.528925619834713	46.81482424292948	CCND1	Disgenet
Poorly Differentiated Thyroid Carcinoma	2019-11-01	0.0588775	1	16.528925619834713	46.81482424292948	DUSP6	Disgenet
Rectovaginal Fistula	2019-11-01	0.0588775	1	16.528925619834713	46.81482424292948	MKKS	Disgenet
Malignant neoplasm of thyroid	6/504	0.0597509	1	2.1645021645021645	6.098638887832552	ACLY;CCND1;TEP1;RARB;MST1R;DUSP6	Disgenet
Hamartoma	1973-02-01	0.0612122	1	4.981320049813201	13.914865588694605	CCND1;TEP1	Disgenet
Retinitis	2019-12-01	0.0640565	1	15.151515151515152	41.63621439674683	CXCL12	Disgenet
Secondary Trigeminal Neuralgia	2019-12-01	0.0640565	1	15.151515151515152	41.63621439674683	AIF1	Disgenet
Micropapillary carcinoma	2019-12-01	0.0640565	1	15.151515151515152	41.63621439674683	CXCL12	Disgenet
Hallucinations, Visual	2019-12-01	0.0640565	1	15.151515151515152	41.63621439674683	NHLRC1	Disgenet
Other specified congenital malformation syndromes, not elsewhere classified in ICD10CM	2019-12-01	0.0640565	1	15.151515151515152	41.63621439674683	MKKS	Disgenet
stage, pancreatic cancer	2019-12-01	0.0640565	1	15.151515151515152	41.63621439674683	KLF10	Disgenet
Trigeminal Neuralgia, Idiopathic	2019-12-01	0.0640565	1	15.151515151515152	41.63621439674683	AIF1	Disgenet
Ulnar bowing	2019-12-01	0.0640565	1	15.151515151515152	41.63621439674683	SCARF2	Disgenet
Primary chondrosarcoma of bone	2019-12-01	0.0640565	1	15.151515151515152	41.63621439674683	CXCL12	Disgenet
Primary Focal Segmental Glomerulosclerosis	2019-12-01	0.0640565	1	15.151515151515152	41.63621439674683	PTPRO	Disgenet
Non-small cell lung cancer stage I	1976-02-01	0.0656906	1	4.784688995215311	13.027749142539397	CXCL12;RARB	Disgenet
Atresia of vagina	2013-01-01	0.0692072	1	13.986013986013988	37.351744397418386	MKKS	Disgenet
SEBASTIAN SYNDROME	2013-01-01	0.0692072	1	13.986013986013988	37.351744397418386	CXCL12	Disgenet
Neuritis	2013-01-01	0.0692072	1	13.986013986013988	37.351744397418386	AIF1	Disgenet
Stridor	2013-01-01	0.0692072	1	13.986013986013988	37.351744397418386	SCARF2	Disgenet
Hypochondroplasia (disorder)	2013-01-01	0.0692072	1	13.986013986013988	37.351744397418386	CCND1	Disgenet
Trisomy 11	2013-01-01	0.0692072	1	13.986013986013988	37.351744397418386	CCND1	Disgenet
Tubulointerstitial scarring	2013-01-01	0.0692072	1	13.986013986013988	37.351744397418386	PTPRO	Disgenet
Low Grade Cervical Squamous Intraepithelial Neoplasia	2013-01-01	0.0692072	1	13.986013986013988	37.351744397418386	CCND1	Disgenet
Carcinomatosis	3/175	0.0722161	1	3.116883116883117	8.191456236240489	TMEM37;CCND1;DUSP6	Disgenet
Intrahepatic Cholangiocarcinoma	3/176	0.0731864	1	3.0991735537190084	8.103548674471377	CXCL12;CCND1;TEP1	Disgenet
Malignant melanoma of ciliary body	2014-01-01	0.0743299	1	12.987012987012987	33.75638508656713	CCND1	Disgenet
Esophageal Varices	2014-01-01	0.0743299	1	12.987012987012987	33.75638508656713	MST1R	Disgenet
Meleda Disease	2014-01-01	0.0743299	1	12.987012987012987	33.75638508656713	CXCL12	Disgenet
Metaphyseal chondrodysplasia	2014-01-01	0.0743299	1	12.987012987012987	33.75638508656713	CCND1	Disgenet
Leukemia, Prolymphocytic, B-Cell	2014-01-01	0.0743299	1	12.987012987012987	33.75638508656713	CCND1	Disgenet
Group B streptococcal pneumonia	2014-01-01	0.0743299	1	12.987012987012987	33.75638508656713	CCND1	Disgenet
Nevi and Melanomas	2014-01-01	0.0743299	1	12.987012987012987	33.75638508656713	CCND1	Disgenet
Triglyceride storage disease with ichthyosis	2014-01-01	0.0743299	1	12.987012987012987	33.75638508656713	CCND1	Disgenet
Poor coordination	2014-01-01	0.0743299	1	12.987012987012987	33.75638508656713	MKKS	Disgenet
Keratoderma	2014-01-01	0.0743299	1	12.987012987012987	33.75638508656713	KANK2	Disgenet
Lymphoma, Large-Cell, Follicular	1982-02-01	0.0749614	1	4.434589800443459	11.489054736677463	CXCL12;CCND1	Disgenet
HIV-1 infection	1982-02-01	0.0749614	1	4.434589800443459	11.489054736677463	CXCL12;AIF1	Disgenet
Nephrotic Syndrome	3/181	0.0781254	1	3.0135610246107483	7.682892606940117	KANK2;CCND1;PTPRO	Disgenet
Cicatrix, Hypertrophic	1984-02-01	0.0781397	1	4.329004329004329	11.035742046387009	CXCL12;CCND1	Disgenet
Hurthle Cell Tumor	1984-02-01	0.0781397	1	4.329004329004329	11.035742046387009	CCND1;MST1R	Disgenet
Hypogammaglobulinemia	1984-02-01	0.0781397	1	4.329004329004329	11.035742046387009	CXCL12;CCND1	Disgenet
HYPERTRICHOSIS, CONGENITAL GENERALIZED	2015-01-01	0.0794247	1	12.121212121212121	30.702379315193536	CCND1	Disgenet
Central nervous system lymphoma	2015-01-01	0.0794247	1	12.121212121212121	30.702379315193536	CXCL12	Disgenet
Phobia, Social	2015-01-01	0.0794247	1	12.121212121212121	30.702379315193536	RGS2	Disgenet
Optic Nerve Glioma	2015-01-01	0.0794247	1	12.121212121212121	30.702379315193536	CXCL12	Disgenet
Osteoblastoma	2015-01-01	0.0794247	1	12.121212121212121	30.702379315193536	PPM1E	Disgenet
Pleuropulmonary blastoma	2015-01-01	0.0794247	1	12.121212121212121	30.702379315193536	OXA1L	Disgenet
AIDS (Disease)	2015-01-01	0.0794247	1	12.121212121212121	30.702379315193536	CXCL12	Disgenet
Lepidic Predominant Adenocarcinoma	2015-01-01	0.0794247	1	12.121212121212121	30.702379315193536	CCND1	Disgenet
Anxiety and fear	2015-01-01	0.0794247	1	12.121212121212121	30.702379315193536	RGS2	Disgenet
Carcinoma, Spindle-Cell	3/187	0.0842403	1	2.9168692270296552	7.216574162045888	TMEM37;CCND1;DUSP6	Disgenet
Acquired Immunodeficiency Syndrome	3/187	0.0842403	1	2.9168692270296552	7.216574162045888	CXCL12;IL16;MST1R	Disgenet
Malignant Female Reproductive System Neoplasm	2016-01-01	0.0844916	1	11.363636363636365	28.080714739335953	RARB	Disgenet
Mature B-Cell Non-Hodgkin Lymphoma	2016-01-01	0.0844916	1	11.363636363636365	28.080714739335953	CCND1	Disgenet
McCune-Albright Syndrome	2016-01-01	0.0844916	1	11.363636363636365	28.080714739335953	GBP1	Disgenet
Bicornuate uterus	2016-01-01	0.0844916	1	11.363636363636365	28.080714739335953	RARB	Disgenet
Familial partial lipodystrophy	2016-01-01	0.0844916	1	11.363636363636365	28.080714739335953	RARB	Disgenet
Mucosal ulcer	2016-01-01	0.0844916	1	11.363636363636365	28.080714739335953	IL16	Disgenet
SPONDYLOCARPOTARSAL SYNOSTOSIS SYNDROME	2016-01-01	0.0844916	1	11.363636363636365	28.080714739335953	CCND1	Disgenet
Abnormality of the eyebrow	2016-01-01	0.0844916	1	11.363636363636365	28.080714739335953	SCARF2	Disgenet
Bronchioloalveolar Adenocarcinoma	1988-02-01	0.0846207	1	4.132231404958678	10.20486248270569	CCND1;MST1R	Disgenet
Atypical Inclusion-Body Disease	2017-01-01	0.0895309	1	10.695187165775401	25.809315606475884	NHLRC1	Disgenet
B-CELL MALIGNANCY, LOW-GRADE	2017-01-01	0.0895309	1	10.695187165775401	25.809315606475884	CCND1	Disgenet
May-White Syndrome	2017-01-01	0.0895309	1	10.695187165775401	25.809315606475884	NHLRC1	Disgenet
Familial Progressive Myoclonic Epilepsy	2017-01-01	0.0895309	1	10.695187165775401	25.809315606475884	NHLRC1	Disgenet
Biotin-Responsive Encephalopathy	2017-01-01	0.0895309	1	10.695187165775401	25.809315606475884	NHLRC1	Disgenet
Smoldering myeloma	2017-01-01	0.0895309	1	10.695187165775401	25.809315606475884	CCND1	Disgenet
Nappy hair texture	2017-01-01	0.0895309	1	10.695187165775401	25.809315606475884	KANK2	Disgenet
Nongerminomatous Germ Cell Tumor	2017-01-01	0.0895309	1	10.695187165775401	25.809315606475884	CXCL12	Disgenet
Hyperlipoproteinemia Type I	2017-01-01	0.0895309	1	10.695187165775401	25.809315606475884	CCND1	Disgenet
Thymus Hyperplasia	2017-01-01	0.0895309	1	10.695187165775401	25.809315606475884	CCND1	Disgenet
Papillomatosis	2017-01-01	0.0895309	1	10.695187165775401	25.809315606475884	CCND1	Disgenet
Urogenital sinus anomaly	2017-01-01	0.0895309	1	10.695187165775401	25.809315606475884	MKKS	Disgenet
Coxsackievirus Infections	2017-01-01	0.0895309	1	10.695187165775401	25.809315606475884	CCND1	Disgenet
Acute HIV infection	2017-01-01	0.0895309	1	10.695187165775401	25.809315606475884	TLR8	Disgenet
Wooly hair	2017-01-01	0.0895309	1	10.695187165775401	25.809315606475884	KANK2	Disgenet
Afro-textured hair	2017-01-01	0.0895309	1	10.695187165775401	25.809315606475884	KANK2	Disgenet
Kabuki make-up syndrome	2017-01-01	0.0895309	1	10.695187165775401	25.809315606475884	MKKS	Disgenet
Primary Cutaneous Anaplastic Large Cell Lymphoma	2017-01-01	0.0895309	1	10.695187165775401	25.809315606475884	CCND1	Disgenet
Kinky hair texture	2017-01-01	0.0895309	1	10.695187165775401	25.809315606475884	KANK2	Disgenet
Speech Disorders	1992-02-01	0.0912588	1	3.9525691699604746	9.462670283112557	MANBA;MKKS	Disgenet
Edema	1992-02-01	0.0912588	1	3.9525691699604746	9.462670283112557	MKKS;PTPRO	Disgenet
Multiple adenomatous polyps	2018-01-01	0.0945428	1	10.1010101010101	23.825282189027707	MKKS	Disgenet
Carcinoma of extrahepatic bile duct	2018-01-01	0.0945428	1	10.1010101010101	23.825282189027707	CCND1	Disgenet
Squamous cell carcinoma of vulva	2018-01-01	0.0945428	1	10.1010101010101	23.825282189027707	CCND1	Disgenet
Papilloma, Squamous Cell	2018-01-01	0.0945428	1	10.1010101010101	23.825282189027707	CCND1	Disgenet
Abnormality of body height	2018-01-01	0.0945428	1	10.1010101010101	23.825282189027707	DUSP6	Disgenet
Parathyroid hyperplasia	2018-01-01	0.0945428	1	10.1010101010101	23.825282189027707	CCND1	Disgenet
Increased female libido	2018-01-01	0.0945428	1	10.1010101010101	23.825282189027707	DUSP6	Disgenet
Polydactyly of toes	2018-01-01	0.0945428	1	10.1010101010101	23.825282189027707	MKKS	Disgenet
Apert syndrome	2018-01-01	0.0945428	1	10.1010101010101	23.825282189027707	CCND1	Disgenet
Congenital diaphragmatic hernia	1994-02-01	0.0946338	1	3.8684719535783367	9.120853712892973	RARB;SOX7	Disgenet
Ductal Breast Carcinoma	1996-02-01	0.0980444	1	3.787878787878788	8.796722290119051	CCND1;SLC30A1	Disgenet
malignant neoplasm of breast staging	2019-01-01	0.0995273	1	9.569377990430622	22.079652275374936	CCND1	Disgenet
Eunuchoid habitus	2019-01-01	0.0995273	1	9.569377990430622	22.079652275374936	DUSP6	Disgenet
Carcinoma ex pleomorphic adenoma	2019-01-01	0.0995273	1	9.569377990430622	22.079652275374936	CCND1	Disgenet
Solitary fibrous tumor	2019-01-01	0.0995273	1	9.569377990430622	22.079652275374936	CCND1	Disgenet
Squamous cell carcinoma of penis	2019-01-01	0.0995273	1	9.569377990430622	22.079652275374936	CCND1	Disgenet
Primary Cutaneous Diffuse Large B-Cell Lymphoma, Leg Type	2019-01-01	0.0995273	1	9.569377990430622	22.079652275374936	CCND1	Disgenet
Observation of Neuromuscular Block	2019-01-01	0.0995273	1	9.569377990430622	22.079652275374936	RGS2	Disgenet
Other Creutzfeldt-Jakob disease	2019-01-01	0.0995273	1	9.569377990430622	22.079652275374936	AIF1	Disgenet
Peyronie Disease	2019-01-01	0.0995273	1	9.569377990430622	22.079652275374936	CCND1	Disgenet
Action Myoclonus-Renal Failure Syndrome	2019-01-01	0.0995273	1	9.569377990430622	22.079652275374936	NHLRC1	Disgenet
Vulval intraepithelial neoplasia	2019-01-01	0.0995273	1	9.569377990430622	22.079652275374936	CCND1	Disgenet
Arteriosclerosis Obliterans	2019-01-01	0.0995273	1	9.569377990430622	22.079652275374936	CXCL12	Disgenet
Myelofibrosis	1997-02-01	0.0997627	1	3.7488284910965324	8.640901837375853	CXCL12;RARB	Disgenet
Papilloma	3/203	0.101501	1	2.6869682042095837	6.146933018455973	CCND1;RARB;MST1R	Disgenet
Anaplastic carcinoma	3/203	0.101501	1	2.6869682042095837	6.146933018455973	TMEM37;CCND1;DUSP6	Disgenet
Embryonal Carcinoma	3/204	0.102624	1	2.6737967914438503	6.087384358179786	CXCL12;CCND1;RARB	Disgenet
Biliary tract abnormality	2020-01-01	0.104485	1	9.090909090909092	20.533781093970006	MKKS	Disgenet
Fibrolamellar Hepatocellular Carcinoma	2020-01-01	0.104485	1	9.090909090909092	20.533781093970006	CCND1	Disgenet
Gitelman Syndrome	2020-01-01	0.104485	1	9.090909090909092	20.533781093970006	RGS2	Disgenet
Nodular Goiter	2020-01-01	0.104485	1	9.090909090909092	20.533781093970006	CCND1	Disgenet
Tubulointerstitial fibrosis	2020-01-01	0.104485	1	9.090909090909092	20.533781093970006	PTPRO	Disgenet
Infantile nystagmus syndrome	2020-01-01	0.104485	1	9.090909090909092	20.533781093970006	TLR8	Disgenet
Precursor B-Cell Lymphoblastic Leukemia-Lymphoma	2/101	0.106719	1	3.6003600360036008	8.055995068549745	CXCL12;DUSP6	Disgenet
Trisomy	3/208	0.107165	1	2.6223776223776225	5.856775789246353	OXA1L;CXCL12;CCND1	Disgenet
Epidermodysplasia Verruciformis	2021-01-01	0.109415	1	8.658008658008658	19.156787113490847	SLC30A1	Disgenet
Biliary Tract Diseases	2021-01-01	0.109415	1	8.658008658008658	19.156787113490847	MKKS	Disgenet
Fibromyxosarcoma	2021-01-01	0.109415	1	8.658008658008658	19.156787113490847	CCND1	Disgenet
Nephrosclerosis	2021-01-01	0.109415	1	8.658008658008658	19.156787113490847	CXCL12	Disgenet
Squamous cell carcinoma of tonsil	2021-01-01	0.109415	1	8.658008658008658	19.156787113490847	CCND1	Disgenet
Pancreatic carcinoma, familial	2021-01-01	0.109415	1	8.658008658008658	19.156787113490847	CCND1	Disgenet
Hypothalamic gonadotropin-releasing hormone deficiency	2021-01-01	0.109415	1	8.658008658008658	19.156787113490847	DUSP6	Disgenet
Personality Traits	2021-01-01	0.109415	1	8.658008658008658	19.156787113490847	RXRG	Disgenet
Adenoid cystic carcinoma of salivary gland	2021-01-01	0.109415	1	8.658008658008658	19.156787113490847	CCND1	Disgenet
Laryngomalacia	2021-01-01	0.109415	1	8.658008658008658	19.156787113490847	SCARF2	Disgenet
ANOPHTHALMIA AND PULMONARY HYPOPLASIA	2021-01-01	0.109415	1	8.658008658008658	19.156787113490847	RARB	Disgenet
Liver calculus	2021-01-01	0.109415	1	8.658008658008658	19.156787113490847	TEP1	Disgenet
Leukoencephalopathy, Progressive Multifocal	2/104	0.11202	1	3.496503496503497	7.654104973086916	CCND1;RARB	Disgenet
Carotid Atherosclerosis	2/104	0.11202	1	3.496503496503497	7.654104973086916	RGS2;CXCL12	Disgenet
Bone Cysts, Aneurysmal	2022-01-01	0.114318	1	8.264462809917356	17.92371614849747	GBP1	Disgenet
External genital hypoplasia	2022-01-01	0.114318	1	8.264462809917356	17.92371614849747	MKKS	Disgenet
Gait imbalance	2022-01-01	0.114318	1	8.264462809917356	17.92371614849747	MKKS	Disgenet
Hemimegalencephaly	2022-01-01	0.114318	1	8.264462809917356	17.92371614849747	CCND1	Disgenet
Squamous Cell Neoplasms	2022-01-01	0.114318	1	8.264462809917356	17.92371614849747	CCND1	Disgenet
Stage III Colon Cancer AJCC v7	2022-01-01	0.114318	1	8.264462809917356	17.92371614849747	CXCL12	Disgenet
Superficial spreading malignant melanoma of skin	2022-01-01	0.114318	1	8.264462809917356	17.92371614849747	CCND1	Disgenet
Congenital dislocation of radial head	2022-01-01	0.114318	1	8.264462809917356	17.92371614849747	SCARF2	Disgenet
Absence of pubertal development	2022-01-01	0.114318	1	8.264462809917356	17.92371614849747	DUSP6	Disgenet
Pre B-cell acute lymphoblastic leukemia	2022-01-01	0.114318	1	8.264462809917356	17.92371614849747	CCND1	Disgenet
Carcinoma	3/215	0.115298	1	2.5369978858350954	5.480520179057376	TMEM37;CCND1;DUSP6	Disgenet
Head and Neck Neoplasms	2/106	0.115592	1	3.430531732418525	7.402012613475953	CCND1;RARB	Disgenet
Secondary Neoplasm	2/107	0.117389	1	3.398470688190314	7.28041407849747	KLF10;CXCL12	Disgenet
Waldenstrom Macroglobulinemia	2/107	0.117389	1	3.398470688190314	7.28041407849747	CXCL12;CCND1	Disgenet
Invasive Ductal Breast Carcinoma	3/217	0.117663	1	2.5136154168412235	5.378956454571396	CXCL12;CCND1;DUSP6	Disgenet
Erectile abnormalities	2023-01-01	0.119195	1	7.905138339920949	16.814199613575504	DUSP6	Disgenet
Gardner Syndrome	2023-01-01	0.119195	1	7.905138339920949	16.814199613575504	CCND1	Disgenet
Hydrops Fetalis, Non-Immune	2023-01-01	0.119195	1	7.905138339920949	16.814199613575504	PIGC	Disgenet
Stage III Colon Cancer	2023-01-01	0.119195	1	7.905138339920949	16.814199613575504	CXCL12	Disgenet
Ovarian Diseases	2023-01-01	0.119195	1	7.905138339920949	16.814199613575504	CCND1	Disgenet
Acute Lung Injury	2023-01-01	0.119195	1	7.905138339920949	16.814199613575504	MST1R	Disgenet
Progressive neurologic deterioration	2023-01-01	0.119195	1	7.905138339920949	16.814199613575504	NHLRC1	Disgenet
Elastosis perforans serpiginosa	2023-01-01	0.119195	1	7.905138339920949	16.814199613575504	RGS2	Disgenet
Small testicle	2/109	0.121004	1	3.3361134278565476	7.045648187673618	MKKS;DUSP6	Disgenet
Status Epilepticus	3/220	0.121246	1	2.479338842975207	5.231243544303166	CXCL12;CCND1;AIF1	Disgenet
Mammary Neoplasms, Human	5/475	0.121406	1	1.9138755980861244	4.0356282576773275	RGS2;CXCL12;CCND1;STARD8;RARB	Disgenet
Malignant lymphoma - lymphoplasmacytic	2024-01-01	0.124045	1	7.575757575757576	15.811459072049466	CCND1	Disgenet
Female hypogonadism syndrome	2024-01-01	0.124045	1	7.575757575757576	15.811459072049466	DUSP6	Disgenet
Uroureter	2024-01-01	0.124045	1	7.575757575757576	15.811459072049466	MKKS	Disgenet
Diabetic foot ulcer	2024-01-01	0.124045	1	7.575757575757576	15.811459072049466	OXA1L	Disgenet
Pulmonary Emphysema	3/224	0.126085	1	2.435064935064935	5.042533836094589	KLF10;PTPRO;IL16	Disgenet
Lymphocyte Count measurement	2/113	0.128315	1	3.2180209171359615	6.6074674856100515	MANBA;FUT7	Disgenet
Gingival Diseases	2/113	0.128315	1	3.2180209171359615	6.6074674856100515	CXCL12;IL16	Disgenet
Head and Neck Carcinoma	2/113	0.128315	1	3.2180209171359615	6.6074674856100515	CCND1;RARB	Disgenet
Testicular Germ Cell Tumor	2/113	0.128315	1	3.2180209171359615	6.6074674856100515	CCND1;PPM1E	Disgenet
Borna Disease	2025-01-01	0.128868	1	7.272727272727273	14.901557555757833	IL16	Disgenet
Thin rib	2025-01-01	0.128868	1	7.272727272727273	14.901557555757833	SCARF2	Disgenet
Pathological fracture	2025-01-01	0.128868	1	7.272727272727273	14.901557555757833	CCND1	Disgenet
Cyclic neutropenia	2025-01-01	0.128868	1	7.272727272727273	14.901557555757833	CCND1	Disgenet
Carcinoma, Cribriform	2/114	0.130158	1	3.189792663476874	6.503997114625186	CCND1;RARB	Disgenet
Carcinoma, Granular Cell	2/114	0.130158	1	3.189792663476874	6.503997114625186	CCND1;RARB	Disgenet
Autosomal Recessive Primary Microcephaly	2026-01-01	0.133666	1	6.993006993006994	14.072829451429408	OXA1L	Disgenet
Skin toxicity	2026-01-01	0.133666	1	6.993006993006994	14.072829451429408	CCND1	Disgenet
Hereditary Leiomyomatosis and Renal Cell Cancer	2026-01-01	0.133666	1	6.993006993006994	14.072829451429408	CCND1	Disgenet
Idiopathic Interstitial Pneumonias	2026-01-01	0.133666	1	6.993006993006994	14.072829451429408	CXCL12	Disgenet
Cutaneous lymphoma	2026-01-01	0.133666	1	6.993006993006994	14.072829451429408	CCND1	Disgenet
Decreased albumin	2026-01-01	0.133666	1	6.993006993006994	14.072829451429408	PTPRO	Disgenet
Premenopausal breast cancer	2026-01-01	0.133666	1	6.993006993006994	14.072829451429408	CCND1	Disgenet
Primary amyloidosis	2026-01-01	0.133666	1	6.993006993006994	14.072829451429408	CCND1	Disgenet
Adenocarcinoma, Basal Cell	2/116	0.133865	1	3.134796238244514	6.303844518417622	CCND1;RARB	Disgenet
Malignant neoplasm of mouth	5/491	0.134199	1	1.8515089798185522	3.7186277040903186	CXCL12;CCND1;MTUS1;RARB;GBP1	Disgenet
Erectile dysfunction	2/117	0.135727	1	3.1080031080031083	6.207029679108194	CCND1;DUSP6	Disgenet
Creutzfeldt-Jakob Disease, Sporadic	2027-01-01	0.138437	1	6.734006734006734	13.315441370683484	AIF1	Disgenet
Seborrheic keratosis	2027-01-01	0.138437	1	6.734006734006734	13.315441370683484	TEP1	Disgenet
Cartilage-hair hypoplasia	2027-01-01	0.138437	1	6.734006734006734	13.315441370683484	DUSP6	Disgenet
Lymphoma, AIDS-Related	2027-01-01	0.138437	1	6.734006734006734	13.315441370683484	CXCL12	Disgenet
Absence of secondary sex characteristics	2027-01-01	0.138437	1	6.734006734006734	13.315441370683484	DUSP6	Disgenet
Plasma cell dyscrasia	2027-01-01	0.138437	1	6.734006734006734	13.315441370683484	CCND1	Disgenet
Agammaglobulinemia	2027-01-01	0.138437	1	6.734006734006734	13.315441370683484	TLR8	Disgenet
Rat Insulinoma	2027-01-01	0.138437	1	6.734006734006734	13.315441370683484	SLC30A1	Disgenet
Reactive airway disease	2027-01-01	0.138437	1	6.734006734006734	13.315441370683484	MKKS	Disgenet
Hepatoblastoma	3/234	0.13848	1	2.331002331002331	4.608466715967648	OXA1L;CCND1;MTUS1	Disgenet
Uveal melanoma	3/235	0.139742	1	2.3210831721470018	4.567800857622976	CXCL12;CCND1;RARB	Disgenet
Undifferentiated carcinoma	3/236	0.141007	1	2.3112480739599386	4.527603498409467	TMEM37;CCND1;DUSP6	Disgenet
Lymphoid hyperplasia	2028-01-01	0.143182	1	6.4935064935064934	12.621050376020328	CCND1	Disgenet
Cardiac Lymphoma	2028-01-01	0.143182	1	6.4935064935064934	12.621050376020328	CCND1	Disgenet
Head Neoplasms	2028-01-01	0.143182	1	6.4935064935064934	12.621050376020328	RARB	Disgenet
XERODERMA PIGMENTOSUM, COMPLEMENTATION GROUP C	2028-01-01	0.143182	1	6.4935064935064934	12.621050376020328	CCND1	Disgenet
Upper Aerodigestive Tract Neoplasms	2028-01-01	0.143182	1	6.4935064935064934	12.621050376020328	RARB	Disgenet
Juvenile Neuronal Ceroid Lipofuscinosis	2028-01-01	0.143182	1	6.4935064935064934	12.621050376020328	ACLY	Disgenet
Anterior hypopituitarism	2028-01-01	0.143182	1	6.4935064935064934	12.621050376020328	DUSP6	Disgenet
Adenocarcinoma, Oxyphilic	2/121	0.143233	1	3.0052592036063115	5.840077915084417	CCND1;RARB	Disgenet
Hyperammonemia	2/121	0.143233	1	3.0052592036063115	5.840077915084417	MANBA;MKKS	Disgenet
Congenital heart disease	2/121	0.143233	1	3.0052592036063115	5.840077915084417	MKKS;CXCL12	Disgenet
Hyperplasia	2/122	0.145123	1	2.980625931445604	5.753131321762328	CCND1;RXRG	Disgenet
Absence Seizures	2/122	0.145123	1	2.980625931445604	5.753131321762328	SLC30A1;NHLRC1	Disgenet
CNS disorder	2/123	0.147018	1	2.95639320029564	5.667994161503989	CXCL12;MST1R	Disgenet
Uterine Cervical Neoplasm	2/123	0.147018	1	2.95639320029564	5.667994161503989	CCND1;RARB	Disgenet
Lymphoid neoplasm	2029-01-01	0.147901	1	6.269592476489028	11.982535392349796	CCND1	Disgenet
familial atrial fibrillation	2029-01-01	0.147901	1	6.269592476489028	11.982535392349796	PPFIA4	Disgenet
Femoral bowing	2029-01-01	0.147901	1	6.269592476489028	11.982535392349796	SCARF2	Disgenet
Broad foot	2029-01-01	0.147901	1	6.269592476489028	11.982535392349796	MKKS	Disgenet
Hemorrhagic Fevers, Viral	2029-01-01	0.147901	1	6.269592476489028	11.982535392349796	TLR8	Disgenet
Cancer of Head	2029-01-01	0.147901	1	6.269592476489028	11.982535392349796	RARB	Disgenet
Cancer of Neck	2029-01-01	0.147901	1	6.269592476489028	11.982535392349796	RARB	Disgenet
Thymic Carcinoma	2029-01-01	0.147901	1	6.269592476489028	11.982535392349796	CCND1	Disgenet
TUBEROUS SCLEROSIS 2 (disorder)	2029-01-01	0.147901	1	6.269592476489028	11.982535392349796	CCND1	Disgenet
Congenital malformation syndrome	2029-01-01	0.147901	1	6.269592476489028	11.982535392349796	MKKS	Disgenet
Persistent atrial fibrillation	2029-01-01	0.147901	1	6.269592476489028	11.982535392349796	PPFIA4	Disgenet
Dilatation of ureter	2029-01-01	0.147901	1	6.269592476489028	11.982535392349796	MKKS	Disgenet
Adenocarcinoma, Tubular	2/124	0.148919	1	2.932551319648094	5.584616192484544	CCND1;RARB	Disgenet
Familial M??ni??re disease	2/124	0.148919	1	2.932551319648094	5.584616192484544	CCND1;TLR8	Disgenet
Congenital hypoplasia of lung	2/124	0.148919	1	2.932551319648094	5.584616192484544	MKKS;RARB	Disgenet
Peripheral Arterial Diseases	2/124	0.148919	1	2.932551319648094	5.584616192484544	CXCL12;CCND1	Disgenet
ESTROGEN RESISTANCE	1930-01-01	0.152594	1	6.0606060606060606	11.393784230898259	CCND1	Disgenet
Seasonal Affective Disorder	1930-01-01	0.152594	1	6.0606060606060606	11.393784230898259	RGS2	Disgenet
Hallux Valgus	1930-01-01	0.152594	1	6.0606060606060606	11.393784230898259	SCARF2	Disgenet
Pericardial effusion	1930-01-01	0.152594	1	6.0606060606060606	11.393784230898259	TLR8	Disgenet
Plasma Cell Neoplasm	1930-01-01	0.152594	1	6.0606060606060606	11.393784230898259	CCND1	Disgenet
Invasive aspergillosis	1930-01-01	0.152594	1	6.0606060606060606	11.393784230898259	ACLY	Disgenet
Endometrial adenocarcinoma	2/128	0.156571	1	2.8409090909090913	5.267751554034931	CXCL12;DUSP6	Disgenet
Bunion	1931-01-01	0.157262	1	5.865102639296188	10.84952332839949	SCARF2	Disgenet
Slender long bone	1931-01-01	0.157262	1	5.865102639296188	10.84952332839949	SCARF2	Disgenet
MICROPHTHALMIA, SYNDROMIC 7	1931-01-01	0.157262	1	5.865102639296188	10.84952332839949	ARHGAP6	Disgenet
Squamous cell carcinoma of the hypopharynx	1931-01-01	0.157262	1	5.865102639296188	10.84952332839949	CXCL12	Disgenet
POLYDACTYLY, POSTAXIAL	1931-01-01	0.157262	1	5.865102639296188	10.84952332839949	MKKS	Disgenet
Papillary serous cystadenocarcinoma	1931-01-01	0.157262	1	5.865102639296188	10.84952332839949	CCND1	Disgenet
Verrucous carcinoma	1931-01-01	0.157262	1	5.865102639296188	10.84952332839949	CCND1	Disgenet
Lipid Metabolism Disorders	1931-01-01	0.157262	1	5.865102639296188	10.84952332839949	RXRG	Disgenet
Uveitis	2/129	0.158495	1	2.8188865398167726	5.192475075384302	CXCL12;AIF1	Disgenet
Disorder of eye	2/130	0.160424	1	2.7972027972027975	5.118690864000949	TLR8;IL16	Disgenet
Invasive carcinoma of breast	4/384	0.161503	1	1.893939393939394	3.453086204097554	CXCL12;CCND1;MTUS1;RARB	Disgenet
Epithelial hyperplasia	1932-01-01	0.161904	1	5.6818181818181825	10.345180560053967	CCND1	Disgenet
Meckel syndrome type 1	1932-01-01	0.161904	1	5.6818181818181825	10.345180560053967	MKKS	Disgenet
Megacolon	1932-01-01	0.161904	1	5.6818181818181825	10.345180560053967	MKKS	Disgenet
Trigeminal Neuralgia	1932-01-01	0.161904	1	5.6818181818181825	10.345180560053967	AIF1	Disgenet
Anemia of chronic disease	1932-01-01	0.161904	1	5.6818181818181825	10.345180560053967	IL16	Disgenet
Mouth Neoplasms	2/131	0.162358	1	2.775850104094379	5.046359569150167	CXCL12;CCND1	Disgenet
precancerous lesions	2/131	0.162358	1	2.775850104094379	5.046359569150167	CXCL12;CCND1	Disgenet
Thyroid Gland Follicular Adenoma	2/133	0.166238	1	2.734107997265892	4.905904824596767	CXCL12;CCND1	Disgenet
Richter's syndrome	1933-01-01	0.166521	1	5.5096418732782375	9.876773918566348	CCND1	Disgenet
Cancer of Urinary Tract	1933-01-01	0.166521	1	5.5096418732782375	9.876773918566348	CCND1	Disgenet
Generalized Anxiety Disorder	1933-01-01	0.166521	1	5.5096418732782375	9.876773918566348	RGS2	Disgenet
Narrow nose	1933-01-01	0.166521	1	5.5096418732782375	9.876773918566348	SCARF2	Disgenet
Parathyroid Gland Adenocarcinoma	1933-01-01	0.166521	1	5.5096418732782375	9.876773918566348	CCND1	Disgenet
Mycoses	2/134	0.168184	1	2.7137042062415198	4.837709015049188	CCND1;SLC30A1	Disgenet
Multinodular goiter	1934-01-01	0.171113	1	5.347593582887701	9.440820566638521	IL16	Disgenet
Sparse axillary hair	1934-01-01	0.171113	1	5.347593582887701	9.440820566638521	DUSP6	Disgenet
Nephrogenic Diabetes Insipidus	1934-01-01	0.171113	1	5.347593582887701	9.440820566638521	MKKS	Disgenet
Deficiency of glucose-6-phosphate dehydrogenase	1934-01-01	0.171113	1	5.347593582887701	9.440820566638521	CCND1	Disgenet
Periodontal Diseases	2/136	0.172088	1	2.6737967914438503	4.705208386689527	CXCL12;IL16	Disgenet
Measles	2/137	0.174046	1	2.6542800265428004	4.640838030323908	RARB;TLR8	Disgenet
Benign neoplasm of brain, unspecified	1935-01-01	0.175679	1	5.194805194805195	9.034262069416508	CCND1	Disgenet
Avellino corneal dystrophy	1935-01-01	0.175679	1	5.194805194805195	9.034262069416508	IL16	Disgenet
EAR, PATELLA, SHORT STATURE SYNDROME	1935-01-01	0.175679	1	5.194805194805195	9.034262069416508	RGS2	Disgenet
Hepatitis E	1935-01-01	0.175679	1	5.194805194805195	9.034262069416508	ASZ1	Disgenet
Inflammatory Myofibroblastic Tumor	1935-01-01	0.175679	1	5.194805194805195	9.034262069416508	CCND1	Disgenet
Decreased testosterone in males	1935-01-01	0.175679	1	5.194805194805195	9.034262069416508	DUSP6	Disgenet
Large cell neuroendocrine carcinoma	1935-01-01	0.175679	1	5.194805194805195	9.034262069416508	CCND1	Disgenet
Lichen Sclerosus et Atrophicus	1935-01-01	0.175679	1	5.194805194805195	9.034262069416508	CCND1	Disgenet
Rapidly progressive	1935-01-01	0.175679	1	5.194805194805195	9.034262069416508	NHLRC1	Disgenet
Rapidly progressive disorder	1935-01-01	0.175679	1	5.194805194805195	9.034262069416508	NHLRC1	Disgenet
Brain Ischemia	3/263	0.176551	1	2.0739716557207055	3.596572976529508	CXCL12;AIF1;DUSP6	Disgenet
Bone Marrow Diseases	1936-01-01	0.180221	1	5.05050505050505	8.65440255940034	CCND1	Disgenet
Carcinoma testes	1936-01-01	0.180221	1	5.05050505050505	8.65440255940034	PPM1E	Disgenet
Meningitis, Bacterial	1936-01-01	0.180221	1	5.05050505050505	8.65440255940034	GBP1	Disgenet
Cervical intraepithelial neoplasia grade 1	1936-01-01	0.180221	1	5.05050505050505	8.65440255940034	CCND1	Disgenet
Chronic leukemia (category)	1936-01-01	0.180221	1	5.05050505050505	8.65440255940034	CCND1	Disgenet
Testicular hypogonadism	1936-01-01	0.180221	1	5.05050505050505	8.65440255940034	DUSP6	Disgenet
Thyroid Hormone Resistance Syndrome	1936-01-01	0.180221	1	5.05050505050505	8.65440255940034	RXRG	Disgenet
Congenital hypoplasia of breast	1936-01-01	0.180221	1	5.05050505050505	8.65440255940034	DUSP6	Disgenet
ACTH-Secreting Pituitary Adenoma	1936-01-01	0.180221	1	5.05050505050505	8.65440255940034	CCND1	Disgenet
Infantile uterus	1936-01-01	0.180221	1	5.05050505050505	8.65440255940034	DUSP6	Disgenet
QRS complex feature	1936-01-01	0.180221	1	5.05050505050505	8.65440255940034	EXOG	Disgenet
Mycosis Fungoides	2/141	0.181913	1	2.5789813023855577	4.395172683893945	CCND1;IL16	Disgenet
Milroy Disease	1937-01-01	0.184738	1	4.914004914004915	8.298857315892878	CCND1	Disgenet
Comedone	1937-01-01	0.184738	1	4.914004914004915	8.298857315892878	CCND1	Disgenet
Pelvic Inflammatory Disease	1937-01-01	0.184738	1	4.914004914004915	8.298857315892878	CXCL12	Disgenet
Keratosis	1937-01-01	0.184738	1	4.914004914004915	8.298857315892878	CCND1	Disgenet
DOWN SYNDROME CRITICAL REGION	1937-01-01	0.184738	1	4.914004914004915	8.298857315892878	CXCL12	Disgenet
Anti-Basement Membrane Glomerulonephritis	1937-01-01	0.184738	1	4.914004914004915	8.298857315892878	CXCL12	Disgenet
Generalized osteopenia	2/144	0.187848	1	2.525252525252525	4.22253581515844	CCND1;DUSP6	Disgenet
Thrombocythemia, Essential	2/144	0.187848	1	2.525252525252525	4.22253581515844	CXCL12;CCND1	Disgenet
Recurrent Brain Neoplasm	1938-01-01	0.18923	1	4.784688995215311	7.965509778829916	CCND1	Disgenet
Sense of smell impaired	1938-01-01	0.18923	1	4.784688995215311	7.965509778829916	DUSP6	Disgenet
Flexion contracture of the knee	1938-01-01	0.18923	1	4.784688995215311	7.965509778829916	SCARF2	Disgenet
Stage IV Ovarian Carcinoma	1938-01-01	0.18923	1	4.784688995215311	7.965509778829916	CXCL12	Disgenet
Primary malignant neoplasm of brain	1938-01-01	0.18923	1	4.784688995215311	7.965509778829916	CCND1	Disgenet
Anosmia	1938-01-01	0.18923	1	4.784688995215311	7.965509778829916	DUSP6	Disgenet
Malignant neoplasm of stomach stage IV	1939-01-01	0.193698	1	4.662004662004662	7.652475430579281	CXCL12	Disgenet
Sparse pubic hair	1939-01-01	0.193698	1	4.662004662004662	7.652475430579281	DUSP6	Disgenet
Osteoarthritis of the hand	1939-01-01	0.193698	1	4.662004662004662	7.652475430579281	CCND1	Disgenet
Contracture of joint of hand	1939-01-01	0.193698	1	4.662004662004662	7.652475430579281	SCARF2	Disgenet
Chronic Periodontitis	2/147	0.19381	1	2.473716759431045	4.05907071271824	CXCL12;IL16	Disgenet
Congenital Heart Defects	3/276	0.194483	1	1.9762845849802373	3.235991723099407	MKKS;RARB;SOX7	Disgenet
Chromophobe Renal Cell Carcinoma	2/148	0.195802	1	2.4570024570024573	4.0065088938491655	CCND1;MST1R	Disgenet
Systemic Scleroderma	5/561	0.196575	1	1.6204829039053639	2.636056141253393	CXCL12;TLR8;IL16;S1PR5;AIF1	Disgenet
Monoclonal B-Cell Lymphocytosis	1940-01-01	0.198141	1	4.545454545454546	7.358071316971548	CCND1	Disgenet
Intestinal Polyps	1940-01-01	0.198141	1	4.545454545454546	7.358071316971548	CCND1	Disgenet
AIDS related complex	1940-01-01	0.198141	1	4.545454545454546	7.358071316971548	KLF10	Disgenet
alpha 1-Antitrypsin Deficiency	1940-01-01	0.198141	1	4.545454545454546	7.358071316971548	KLF10	Disgenet
Laryngeal neoplasm	1940-01-01	0.198141	1	4.545454545454546	7.358071316971548	CCND1	Disgenet
Prolymphocytic Leukemia	1940-01-01	0.198141	1	4.545454545454546	7.358071316971548	CCND1	Disgenet
Endometrioid carcinoma ovary	1940-01-01	0.198141	1	4.545454545454546	7.358071316971548	CCND1	Disgenet
Malignant Squamous Cell Neoplasm	2/150	0.199796	1	2.4242424242424248	3.9041410521856985	CCND1;NEAT1	Disgenet
Reduced bone mineral density	1941-01-01	0.20256	1	4.434589800443459	7.080790200384066	DUSP6	Disgenet
Cervical intraepithelial neoplasia grade 2	1941-01-01	0.20256	1	4.434589800443459	7.080790200384066	CCND1	Disgenet
PITUITARY ADENOMA PREDISPOSITION (disorder)	1941-01-01	0.20256	1	4.434589800443459	7.080790200384066	MKKS	Disgenet
Infection by Cryptococcus neoformans	1941-01-01	0.20256	1	4.434589800443459	7.080790200384066	SLC30A1	Disgenet
Rat Adrenal Gland Pheochromocytoma	1941-01-01	0.20256	1	4.434589800443459	7.080790200384066	CXCL12	Disgenet
Squamous cell carcinoma of lung	3/282	0.202909	1	1.9342359767891684	3.0850974867621757	CCND1;RARB;DUSP6	Disgenet
Cervical Squamous Cell Carcinoma	2/152	0.2038	1	2.3923444976076556	3.8053073312431818	CCND1;RARB	Disgenet
Squamous cell carcinoma of tongue	2/152	0.2038	1	2.3923444976076556	3.8053073312431818	CCND1;MTUS1	Disgenet
Primary Effusion Lymphoma	2/152	0.2038	1	2.3923444976076556	3.8053073312431818	CXCL12;IL16	Disgenet
Thyroid carcinoma	6/720	0.205192	1	1.5151515151515151	2.3997140996167063	ACLY;CCND1;TEP1;RARB;MST1R;DUSP6	Disgenet
Breast Cancer, Familial	2/153	0.205805	1	2.3767082590612003	3.757165439558938	CCND1;MTUS1	Disgenet
Erythrokeratoderma	1942-01-01	0.206955	1	4.329004329004329	6.819278558025856	KANK2	Disgenet
Secondary physiologic amenorrhea	1942-01-01	0.206955	1	4.329004329004329	6.819278558025856	DUSP6	Disgenet
Non-small cell lung cancer metastatic	1942-01-01	0.206955	1	4.329004329004329	6.819278558025856	CXCL12	Disgenet
High Grade Lymphoma (neoplasm)	1942-01-01	0.206955	1	4.329004329004329	6.819278558025856	CCND1	Disgenet
Sarcoma, Epithelioid	1942-01-01	0.206955	1	4.329004329004329	6.819278558025856	CCND1	Disgenet
Acute respiratory failure	1942-01-01	0.206955	1	4.329004329004329	6.819278558025856	RARB	Disgenet
Primary Carcinoma	1942-01-01	0.206955	1	4.329004329004329	6.819278558025856	CCND1	Disgenet
Ketotic hypoglycemia	1942-01-01	0.206955	1	4.329004329004329	6.819278558025856	NHLRC1	Disgenet
Proliferative retinopathy	1942-01-01	0.206955	1	4.329004329004329	6.819278558025856	CXCL12	Disgenet
Radial deviation of finger	1942-01-01	0.206955	1	4.329004329004329	6.819278558025856	MKKS	Disgenet
Abnormality of metabolism/homeostasis	2/154	0.207812	1	2.361275088547816	3.7098478416417784	MANBA;NHLRC1	Disgenet
Noninfiltrating Intraductal Carcinoma	3/286	0.208575	1	1.9071837253655437	2.989427431397834	CXCL12;CCND1;DUSP6	Disgenet
Myoclonic Seizures	2/155	0.209822	1	2.346041055718475	3.6633359607320983	SLC30A1;NHLRC1	Disgenet
Atrial Fibrillation	3/287	0.209997	1	1.90053848590434	2.9660973849391694	CXCL12;SLC30A1;PPFIA4	Disgenet
Malignant neoplasm of endometrium	5/576	0.21111	1	1.5782828282828285	2.454819702996537	CXCL12;CCND1;RARB;SOX7;DUSP6	Disgenet
CARCINOMA OF VULVA	1943-01-01	0.211326	1	4.2283298097251585	6.572317769949303	CCND1	Disgenet
Amelogenesis Imperfecta	1943-01-01	0.211326	1	4.2283298097251585	6.572317769949303	ARHGAP6	Disgenet
Apraxias	1943-01-01	0.211326	1	4.2283298097251585	6.572317769949303	NHLRC1	Disgenet
Uterine Corpus Cancer	5/578	0.213075	1	1.5728216420257946	2.431756688530617	CXCL12;CCND1;RARB;SOX7;DUSP6	Disgenet
Atypical Teratoid Rhabdoid Tumor	1944-01-01	0.215673	1	4.132231404958678	6.338807985217628	CCND1	Disgenet
Leukemia, Plasma Cell	1944-01-01	0.215673	1	4.132231404958678	6.338807985217628	CCND1	Disgenet
Liposarcoma, Dedifferentiated	1944-01-01	0.215673	1	4.132231404958678	6.338807985217628	CCND1	Disgenet
Cerebral Amyloid Angiopathy	1944-01-01	0.215673	1	4.132231404958678	6.338807985217628	CCND1	Disgenet
Distal Muscular Dystrophies	1944-01-01	0.215673	1	4.132231404958678	6.338807985217628	KLHL9	Disgenet
Endometrial Stromal Sarcoma	1944-01-01	0.215673	1	4.132231404958678	6.338807985217628	CCND1	Disgenet
Sporadic Breast Carcinoma	2/158	0.215862	1	2.3014959723820483	3.5284566388850847	CXCL12;CCND1	Disgenet
Mammary Neoplasms, Experimental	2/159	0.21788	1	2.2870211549456836	3.484992120266046	CCND1;DUSP6	Disgenet
Malignant neoplasm of male breast	1945-01-01	0.219996	1	4.040404040404041	6.117754219865103	CCND1	Disgenet
Basal Cell Nevus Syndrome	1945-01-01	0.219996	1	4.040404040404041	6.117754219865103	CCND1	Disgenet
Childhood Diffuse Large B-Cell Lymphoma	1945-01-01	0.219996	1	4.040404040404041	6.117754219865103	CCND1	Disgenet
Hypoalbuminemia	1945-01-01	0.219996	1	4.040404040404041	6.117754219865103	PTPRO	Disgenet
Cutaneous Mastocytosis	1945-01-01	0.219996	1	4.040404040404041	6.117754219865103	CXCL12	Disgenet
Decreased fertility	1945-01-01	0.219996	1	4.040404040404041	6.117754219865103	DUSP6	Disgenet
Adult Diffuse Large B-Cell Lymphoma	1945-01-01	0.219996	1	4.040404040404041	6.117754219865103	CCND1	Disgenet
Drusen	1945-01-01	0.219996	1	4.040404040404041	6.117754219865103	OXA1L	Disgenet
Pituitary Neoplasms	3/295	0.22145	1	1.8489984591679507	2.7874698022231144	KLF10;CXCL12;CCND1	Disgenet
Nephritis	2/161	0.221919	1	2.258610954263128	3.4002085529422374	PTPRO;AIF1	Disgenet
androgen independent prostate cancer	2/162	0.223941	1	2.244668911335578	3.3588585854342896	RGS2;CCND1	Disgenet
Carcinoma in situ of uterine cervix	1946-01-01	0.224296	1	3.9525691699604746	5.908254348995528	CCND1	Disgenet
Hemoglobinopathies	1946-01-01	0.224296	1	3.9525691699604746	5.908254348995528	KLF10	Disgenet
Hyperparathyroidism	1946-01-01	0.224296	1	3.9525691699604746	5.908254348995528	CCND1	Disgenet
Phospholipid measurement	1946-01-01	0.224296	1	3.9525691699604746	5.908254348995528	DAGLA	Disgenet
Kidney damage	1946-01-01	0.224296	1	3.9525691699604746	5.908254348995528	CCND1	Disgenet
Disseminated neuroblastoma	1946-01-01	0.224296	1	3.9525691699604746	5.908254348995528	CCND1	Disgenet
Hereditary Diffuse Gastric Cancer	3/299	0.227225	1	1.8242626938279114	2.7032190668703224	RGS2;CCND1;RARB	Disgenet
Fabry Disease	1947-01-01	0.228572	1	3.8684719535783367	5.709488693752772	MANBA	Disgenet
contracture of elbow	1947-01-01	0.228572	1	3.8684719535783367	5.709488693752772	SCARF2	Disgenet
keratoacanthoma	1947-01-01	0.228572	1	3.8684719535783367	5.709488693752772	CCND1	Disgenet
Endometriosis	6/748	0.22976	1	1.4584346135148276	2.144951426411163	CXCL12;CCND1;RARB;IL16;MST1R;AIF1	Disgenet
Myocardial Ischemia	4/447	0.231942	1	1.6270083384177345	2.37749550187271	CXCL12;CCND1;RXRG;DUSP6	Disgenet
Female Breast Carcinoma	1948-01-01	0.232825	1	3.787878787878788	5.52071096571344	CCND1	Disgenet
Multiple Endocrine Neoplasia	1948-01-01	0.232825	1	3.787878787878788	5.52071096571344	CCND1	Disgenet
Sparse eyelashes	1948-01-01	0.232825	1	3.787878787878788	5.52071096571344	KANK2	Disgenet
Prostatic Neoplasms	11/1553	0.23402	1	1.2878300064391501	1.8703786472519903	ACLY;RGS2;CXCL12;CCND1;ASZ1;RARB;TLR8;IL16;MST1R;NEAT1;SOX7	Disgenet
Fibrosis	2/168	0.236103	1	2.1645021645021645	3.124434322391467	CXCL12;CCND1	Disgenet
Erythroblastosis	1949-01-01	0.237055	1	3.7105751391465676	5.3412403673948	CCND1	Disgenet
Carcinosarcoma	1949-01-01	0.237055	1	3.7105751391465676	5.3412403673948	CCND1	Disgenet
Giant Cell Tumors	1949-01-01	0.237055	1	3.7105751391465676	5.3412403673948	CCND1	Disgenet
Small Lymphocytic Lymphoma	1949-01-01	0.237055	1	3.7105751391465676	5.3412403673948	CCND1	Disgenet
Active tuberculosis	1949-01-01	0.237055	1	3.7105751391465676	5.3412403673948	TLR8	Disgenet
Colorectal Neoplasms	8/1072	0.23719	1	1.3568521031207599	1.952365566197424	CXCL12;CCND1;STARD8;RARB;MST1R;SOX7;PPM1E;GBP1	Disgenet
Malignant neoplasm of female breast	1950-01-01	0.241261	1	3.6363636363636367	5.170454681818971	CCND1	Disgenet
Breast Diseases	1950-01-01	0.241261	1	3.6363636363636367	5.170454681818971	CCND1	Disgenet
Lymphohistiocytosis, Hemophagocytic	1950-01-01	0.241261	1	3.6363636363636367	5.170454681818971	IL16	Disgenet
Hematuria	1950-01-01	0.241261	1	3.6363636363636367	5.170454681818971	IL16	Disgenet
Tardive Dyskinesia	1950-01-01	0.241261	1	3.6363636363636367	5.170454681818971	RGS2	Disgenet
Cystadenoma	1950-01-01	0.241261	1	3.6363636363636367	5.170454681818971	RARB	Disgenet
Lafora Disease	1950-01-01	0.241261	1	3.6363636363636367	5.170454681818971	NHLRC1	Disgenet
Drug-induced tardive dyskinesia	1950-01-01	0.241261	1	3.6363636363636367	5.170454681818971	RGS2	Disgenet
Kidney Failure, Acute	3/309	0.241785	1	1.7652250661959399	2.5060983020780445	CXCL12;CCND1;RARB	Disgenet
Tonic - clonic seizures	2/172	0.244232	1	2.1141649048625792	2.9802051235709803	MANBA;SLC30A1	Disgenet
Malignant ascites	1951-01-01	0.245445	1	3.5650623885918007	5.007784208649698	CXCL12	Disgenet
Flexion contracture - elbow	1951-01-01	0.245445	1	3.5650623885918007	5.007784208649698	SCARF2	Disgenet
Carcinomatosis of peritoneal cavity	1951-01-01	0.245445	1	3.5650623885918007	5.007784208649698	CXCL12	Disgenet
Parasitic Diseases	1951-01-01	0.245445	1	3.5650623885918007	5.007784208649698	MST1R	Disgenet
Decreased antibody level in blood	1951-01-01	0.245445	1	3.5650623885918007	5.007784208649698	CCND1	Disgenet
X-linked agammaglobulinemia	1951-01-01	0.245445	1	3.5650623885918007	5.007784208649698	TLR8	Disgenet
Invasive Lobular Breast Carcinoma	1951-01-01	0.245445	1	3.5650623885918007	5.007784208649698	CCND1	Disgenet
Drug usage	1951-01-01	0.245445	1	3.5650623885918007	5.007784208649698	IL16	Disgenet
Hyperparathyroidism, Primary	1952-01-01	0.249605	1	3.496503496503497	4.852706431457413	CCND1	Disgenet
Thrombocytosis	1952-01-01	0.249605	1	3.496503496503497	4.852706431457413	CXCL12	Disgenet
Tumor-Associated Vasculature	1952-01-01	0.249605	1	3.496503496503497	4.852706431457413	CXCL12	Disgenet
Polycystic Kidney - body part	1952-01-01	0.249605	1	3.496503496503497	4.852706431457413	MKKS	Disgenet
Interstitial Cystitis	1952-01-01	0.249605	1	3.496503496503497	4.852706431457413	CCND1	Disgenet
Mammary Tumorigenesis	2/175	0.250337	1	2.077922077922078	2.8778124080773613	CCND1;MST1R	Disgenet
Mucosa-Associated Lymphoid Tissue Lymphoma	2/175	0.250337	1	2.077922077922078	2.8778124080773613	CXCL12;CCND1	Disgenet
Multiple malignancy	2/175	0.250337	1	2.077922077922078	2.8778124080773613	KLF10;RARB	Disgenet
Well Differentiated Oligodendroglioma	2/175	0.250337	1	2.077922077922078	2.8778124080773613	ACLY;CCND1	Disgenet
Anaplastic thyroid carcinoma	2/175	0.250337	1	2.077922077922078	2.8778124080773613	CXCL12;CCND1	Disgenet
Hepatitis	3/316	0.252071	1	1.7261219792865363	2.3786761467911304	CXCL12;PTPRO;AIF1	Disgenet
Refractory cancer	2/176	0.252373	1	2.066115702479339	2.8447236230973005	KLF10;RARB	Disgenet
Carcinoma of larynx	2/176	0.252373	1	2.066115702479339	2.8447236230973005	CCND1;RARB	Disgenet
Dengue Fever	2/176	0.252373	1	2.066115702479339	2.8447236230973005	TLR8;NEAT1	Disgenet
Rotavirus Infections	1953-01-01	0.253743	1	3.430531732418525	4.704741316453301	TLR8	Disgenet
Bone pain	1954-01-01	0.257859	1	3.367003367003367	4.563447152788303	CCND1	Disgenet
Ganglioneuroma	1954-01-01	0.257859	1	3.367003367003367	4.563447152788303	CCND1	Disgenet
Adenosquamous carcinoma	1954-01-01	0.257859	1	3.367003367003367	4.563447152788303	MST1R	Disgenet
Anophthalmos	1954-01-01	0.257859	1	3.367003367003367	4.563447152788303	RARB	Disgenet
Nasopharyngeal carcinoma	6/781	0.259864	1	1.3968106157606799	1.882335877106253	CXCL12;CCND1;LPAR5;IL16;MST1R;DUSP6	Disgenet
Kaposi Sarcoma	3/322	0.260938	1	1.6939582156973463	2.2757837058228114	CXCL12;CCND1;GBP1	Disgenet
Lip and Oral Cavity Carcinoma	4/472	0.261801	1	1.5408320493066257	2.064980404722134	CXCL12;CCND1;RARB;GBP1	Disgenet
HER2 gene amplification	1955-01-01	0.261951	1	3.3057851239669422	4.428416872572166	CCND1	Disgenet
Parathyroid Neoplasms	1955-01-01	0.261951	1	3.3057851239669422	4.428416872572166	CCND1	Disgenet
Pituitary-dependent Cushing's disease	1955-01-01	0.261951	1	3.3057851239669422	4.428416872572166	CCND1	Disgenet
Laryngeal Diseases	1955-01-01	0.261951	1	3.3057851239669422	4.428416872572166	CCND1	Disgenet
Primary Myelofibrosis	2/181	0.26256	1	2.0090406830738323	2.6866399335602082	CXCL12;RARB	Disgenet
oligodendroglioma	2/182	0.264598	1	1.9980019980019983	2.6564286869171885	ACLY;CCND1	Disgenet
Malignant neoplasm of colon stage IV	1956-01-01	0.266022	1	3.2467532467532467	4.29927477658578	CCND1	Disgenet
Broad nasal tip	1956-01-01	0.266022	1	3.2467532467532467	4.29927477658578	RARB	Disgenet
Cardiac defects	1956-01-01	0.266022	1	3.2467532467532467	4.29927477658578	SOX7	Disgenet
Spondylarthropathies	1956-01-01	0.266022	1	3.2467532467532467	4.29927477658578	CXCL12	Disgenet
Chronic Lymphocytic Leukemia/Small Lymphocytic Lymphoma	1956-01-01	0.266022	1	3.2467532467532467	4.29927477658578	CCND1	Disgenet
Abnormality of the voice	1956-01-01	0.266022	1	3.2467532467532467	4.29927477658578	DUSP6	Disgenet
Ulcer	2/183	0.266636	1	1.987083954297069	2.626664830767513	CXCL12;CCND1	Disgenet
Hypersensitivity	2/184	0.268675	1	1.9762845849802373	2.597339756906307	MANBA;IL16	Disgenet
Carcinoma of Male Breast	1957-01-01	0.27007	1	3.189792663476874	4.175673624668247	CCND1	Disgenet
Sparse and thin eyebrow	1957-01-01	0.27007	1	3.189792663476874	4.175673624668247	KANK2	Disgenet
Cutis Laxa	1957-01-01	0.27007	1	3.189792663476874	4.175673624668247	MKKS	Disgenet
Fibromatosis, Aggressive	1958-01-01	0.274096	1	3.134796238244514	4.057292039254459	CCND1	Disgenet
Generalized myoclonic seizures	1958-01-01	0.274096	1	3.134796238244514	4.057292039254459	NHLRC1	Disgenet
SVEINSSON CHORIORETINAL ATROPHY	1958-01-01	0.274096	1	3.134796238244514	4.057292039254459	CXCL12	Disgenet
Cytokine Measurement	1958-01-01	0.274096	1	3.134796238244514	4.057292039254459	DAGLA	Disgenet
AICARDI-GOUTIERES SYNDROME 1	1958-01-01	0.274096	1	3.134796238244514	4.057292039254459	CCND1	Disgenet
Progeria	1958-01-01	0.274096	1	3.134796238244514	4.057292039254459	RARB	Disgenet
Anaplastic Oligodendroglioma	1958-01-01	0.274096	1	3.134796238244514	4.057292039254459	CCND1	Disgenet
Immunologic Deficiency Syndromes	5/640	0.276555	1	1.4204545454545456	1.8257737080033571	MKKS;CXCL12;CCND1;IL16;MST1R	Disgenet
Liver Cirrhosis, Experimental	6/800	0.277671	1	1.3636363636363638	1.747254077863853	RGS2;CXCL12;PTPRO;AIF1;DUSP6;RHOQ	Disgenet
AURAL ATRESIA, CONGENITAL	1959-01-01	0.2781	1	3.0816640986132513	3.9438321838433312	AIF1	Disgenet
Dermatitis	2/189	0.278864	1	1.924001924001924	2.457009032829335	CXCL12;IL16	Disgenet
Epithelial hyperplasia of skin	1960-01-01	0.282082	1	3.0303030303030303	3.835017686726677	CCND1	Disgenet
Bradykinesia	1960-01-01	0.282082	1	3.0303030303030303	3.835017686726677	RGS2	Disgenet
Brain Infarction	1960-01-01	0.282082	1	3.0303030303030303	3.835017686726677	AIF1	Disgenet
MYELOPROLIFERATIVE SYNDROME, TRANSIENT	1960-01-01	0.282082	1	3.0303030303030303	3.835017686726677	CCND1	Disgenet
Leukoplakia	1960-01-01	0.282082	1	3.0303030303030303	3.835017686726677	MTUS1	Disgenet
Bardet-Biedl Syndrome	1961-01-01	0.286043	1	2.980625931445604	3.7305917751044135	MKKS	Disgenet
Sparse scalp hair	1961-01-01	0.286043	1	2.980625931445604	3.7305917751044135	KANK2	Disgenet
Hemolytic-Uremic Syndrome	1961-01-01	0.286043	1	2.980625931445604	3.7305917751044135	CXCL12	Disgenet
Nijmegen Breakage Syndrome	1961-01-01	0.286043	1	2.980625931445604	3.7305917751044135	MKKS	Disgenet
Hereditary Malignant Neoplasm	1961-01-01	0.286043	1	2.980625931445604	3.7305917751044135	TEP1	Disgenet
Precursor cell lymphoblastic lymphoma	1961-01-01	0.286043	1	2.980625931445604	3.7305917751044135	CCND1	Disgenet
Bulbo-Spinal Atrophy, X-Linked	1962-01-01	0.289982	1	2.932551319648094	3.6303156025967507	OXA1L	Disgenet
Rheumatic Fever	1962-01-01	0.289982	1	2.932551319648094	3.6303156025967507	RARB	Disgenet
Familial aplasia of the vermis	1962-01-01	0.289982	1	2.932551319648094	3.6303156025967507	MKKS	Disgenet
gliosarcoma	1962-01-01	0.289982	1	2.932551319648094	3.6303156025967507	AIF1	Disgenet
Neutrophilia (disorder)	1962-01-01	0.289982	1	2.932551319648094	3.6303156025967507	CXCL12	Disgenet
Idiopathic hypogonadotropic hypogonadism	1962-01-01	0.289982	1	2.932551319648094	3.6303156025967507	DUSP6	Disgenet
Anus, Imperforate	1963-01-01	0.293899	1	2.886002886002886	3.5339667386055553	MKKS	Disgenet
Extrapyramidal sign	1963-01-01	0.293899	1	2.886002886002886	3.5339667386055553	RGS2	Disgenet
Bronchiolitis Obliterans	1963-01-01	0.293899	1	2.886002886002886	3.5339667386055553	CXCL12	Disgenet
Nephronophthisis	1963-01-01	0.293899	1	2.886002886002886	3.5339667386055553	MKKS	Disgenet
Hirsutism	1963-01-01	0.293899	1	2.886002886002886	3.5339667386055553	MKKS	Disgenet
Uterine Cancer	1963-01-01	0.293899	1	2.886002886002886	3.5339667386055553	CCND1	Disgenet
Allergic Reaction	1963-01-01	0.293899	1	2.886002886002886	3.5339667386055553	IL16	Disgenet
Renal carcinoma	4/499	0.294834	1	1.4574603752960467	1.780057046117194	KANK2;CXCL12;CCND1;TEP1	Disgenet
Lymphocytosis	1964-01-01	0.297795	1	2.8409090909090913	3.4413378090088496	CCND1	Disgenet
Melanocytic nevus of skin	1964-01-01	0.297795	1	2.8409090909090913	3.4413378090088496	CCND1	Disgenet
Glomerular filtration rate finding	1964-01-01	0.297795	1	2.8409090909090913	3.4413378090088496	MANBA	Disgenet
Malignant lymphoma, lymphocytic, intermediate differentiation, diffuse	3/348	0.299769	1	1.567398119122257	1.888311092984876	CXCL12;CCND1;ARHGAP29	Disgenet
Liver neoplasms	9/1320	0.301558	1	1.2396694214876034	1.4861069790094987	KLF10;CXCL12;CCND1;PTPRO;ASZ1;RARB;SLC30A1;NEAT1;DUSP6	Disgenet
Shigella Infections	1965-01-01	0.301669	1	2.7972027972027975	3.3522352678836826	ASZ1	Disgenet
Giant Cell Tumor of Bone	1965-01-01	0.301669	1	2.7972027972027975	3.3522352678836826	CXCL12	Disgenet
Cleft palate with cleft lip	1965-01-01	0.301669	1	2.7972027972027975	3.3522352678836826	ARHGAP29	Disgenet
stage, non-small cell lung cancer	1965-01-01	0.301669	1	2.7972027972027975	3.3522352678836826	CCND1	Disgenet
Wide spaced nipples	1965-01-01	0.301669	1	2.7972027972027975	3.3522352678836826	DUSP6	Disgenet
Dentatorubral-Pallidoluysian Atrophy	1965-01-01	0.301669	1	2.7972027972027975	3.3522352678836826	NHLRC1	Disgenet
Proliferative vitreoretinopathy	1965-01-01	0.301669	1	2.7972027972027975	3.3522352678836826	CCND1	Disgenet
Arachnodactyly	1965-01-01	0.301669	1	2.7972027972027975	3.3522352678836826	SCARF2	Disgenet
Renal fibrosis	2/201	0.303272	1	1.8091361374943464	2.1585248155932337	RGS2;CXCL12	Disgenet
Reticulocyte count (procedure)	2/201	0.303272	1	1.8091361374943464	2.1585248155932337	KANK2;ACLY	Disgenet
Bipolar I disorder	1966-01-01	0.305523	1	2.7548209366391188	3.2664782846494025	RARB	Disgenet
Tongue Carcinoma	1966-01-01	0.305523	1	2.7548209366391188	3.2664782846494025	CCND1	Disgenet
Idiopathic Inflammatory Myopathies	1966-01-01	0.305523	1	2.7548209366391188	3.2664782846494025	CXCL12	Disgenet
Recurrent infections	1967-01-01	0.309355	1	2.7137042062415198	3.1838977386296254	MANBA	Disgenet
Human papilloma virus infection	1967-01-01	0.309355	1	2.7137042062415198	3.1838977386296254	CCND1	Disgenet
Persistent infection	1967-01-01	0.309355	1	2.7137042062415198	3.1838977386296254	CCND1	Disgenet
Wiskott-Aldrich Syndrome	1967-01-01	0.309355	1	2.7137042062415198	3.1838977386296254	CXCL12	Disgenet
Adenomatous polyp of colon	1967-01-01	0.309355	1	2.7137042062415198	3.1838977386296254	CCND1	Disgenet
Squamous cell carcinoma of skin	2/204	0.309356	1	1.7825311942959003	2.091378813960838	CXCL12;CCND1	Disgenet
Creatinine measurement, serum (procedure)	1968-01-01	0.313166	1	2.6737967914438503	3.1043353021704165	MANBA	Disgenet
Underdeveloped nasal alae	1968-01-01	0.313166	1	2.6737967914438503	3.1043353021704165	SCARF2	Disgenet
Diabetic Angiopathies	1968-01-01	0.313166	1	2.6737967914438503	3.1043353021704165	DUSP6	Disgenet
Kallmann Syndrome	1968-01-01	0.313166	1	2.6737967914438503	3.1043353021704165	DUSP6	Disgenet
Lymphoma, Follicular	3/358	0.314811	1	1.5236160487557135	1.7609668666065428	CXCL12;CCND1;AIF1	Disgenet
Endometrial Carcinoma	6/839	0.315063	1	1.3002492144327662	1.501763367004708	CXCL12;CCND1;RARB;NEAT1;SOX7;DUSP6	Disgenet
Adenoid Cystic Carcinoma	2/207	0.315429	1	1.7566974088713219	2.0269150565445173	CCND1;MTUS1	Disgenet
Chromosome 8, trisomy	1969-01-01	0.316957	1	2.635046113306983	3.027642612300714	CCND1	Disgenet
Funny looking face	1969-01-01	0.316957	1	2.635046113306983	3.027642612300714	MANBA	Disgenet
Leukoplakia, Oral	1969-01-01	0.316957	1	2.635046113306983	3.027642612300714	CCND1	Disgenet
Squamous cell carcinoma of oropharynx	1969-01-01	0.316957	1	2.635046113306983	3.027642612300714	RARB	Disgenet
Ovarian adenocarcinoma	1969-01-01	0.316957	1	2.635046113306983	3.027642612300714	CXCL12	Disgenet
Cooley's anemia	1969-01-01	0.316957	1	2.635046113306983	3.027642612300714	KLF10	Disgenet
Deformity of face	1969-01-01	0.316957	1	2.635046113306983	3.027642612300714	MANBA	Disgenet
Distortion of face	1969-01-01	0.316957	1	2.635046113306983	3.027642612300714	MANBA	Disgenet
Smoking Behaviors	2/208	0.317451	1	1.7482517482517486	2.0059993070969924	DAGLA;MTIF3	Disgenet
Neurofibromatosis 1	2/209	0.319472	1	1.7398869073510221	1.9853614782556046	CXCL12;CCND1	Disgenet
Rhabdoid Tumor	1970-01-01	0.320726	1	2.5974025974025974	2.9536805130841315	CCND1	Disgenet
Leukemia, Myeloid, Chronic-Phase	1970-01-01	0.320726	1	2.5974025974025974	2.9536805130841315	CXCL12	Disgenet
Gout	1970-01-01	0.320726	1	2.5974025974025974	2.9536805130841315	RARB	Disgenet
Splenic Marginal Zone B-Cell Lymphoma	1970-01-01	0.320726	1	2.5974025974025974	2.9536805130841315	CCND1	Disgenet
Pediatric Obesity	1970-01-01	0.320726	1	2.5974025974025974	2.9536805130841315	MKKS	Disgenet
Abnormality of the skull	1970-01-01	0.320726	1	2.5974025974025974	2.9536805130841315	SCARF2	Disgenet
Pterygium	1970-01-01	0.320726	1	2.5974025974025974	2.9536805130841315	CXCL12	Disgenet
Renal Cell Carcinoma	9/1347	0.322329	1	1.2148208139299455	1.3753974576493186	KANK2;CXCL12;CCND1;TEP1;KDELC2;RARB;MST1R;PPFIA4;RXRG	Disgenet
Benign melanocytic nevus	1971-01-01	0.324475	1	2.5608194622279132	2.8823183664940806	CCND1	Disgenet
Contact hypersensitivity	1971-01-01	0.324475	1	2.5608194622279132	2.8823183664940806	TLR8	Disgenet
Rectal Neoplasms	1971-01-01	0.324475	1	2.5608194622279132	2.8823183664940806	CXCL12	Disgenet
Lymphoid leukemia	2/212	0.325525	1	1.7152658662092626	1.9250685979461777	CXCL12;IL16	Disgenet
Blast Phase	2/213	0.32754	1	1.7072129748186087	1.9054960289282423	CXCL12;CCND1	Disgenet
Intelligence	2/213	0.32754	1	1.7072129748186087	1.9054960289282423	PTPRO;PPM1E	Disgenet
Aortic Valve Insufficiency	2/213	0.32754	1	1.7072129748186087	1.9054960289282423	RGS2;CCND1	Disgenet
Cardiomyopathy, Hypertrophic, Familial	1972-01-01	0.328204	1	2.525252525252525	2.8134334235807095	KLF10	Disgenet
ECTRODACTYLY, ECTODERMAL DYSPLASIA, AND CLEFT LIP/PALATE SYNDROME 1	1972-01-01	0.328204	1	2.525252525252525	2.8134334235807095	CCND1	Disgenet
Photosensitivity of skin	1972-01-01	0.328204	1	2.525252525252525	2.8134334235807095	NHLRC1	Disgenet
Dysplastic Nevus	1972-01-01	0.328204	1	2.525252525252525	2.8134334235807095	CCND1	Disgenet
Marginal Zone B-Cell Lymphoma	1973-01-01	0.331912	1	2.4906600249066004	2.746910250715485	CCND1	Disgenet
Spondylarthritis	1973-01-01	0.331912	1	2.4906600249066004	2.746910250715485	CXCL12	Disgenet
Chronic heart failure	1973-01-01	0.331912	1	2.4906600249066004	2.746910250715485	CXCL12	Disgenet
Acoustic Neuroma	1973-01-01	0.331912	1	2.4906600249066004	2.746910250715485	CCND1	Disgenet
Ewing Sarcoma/Peripheral Primitive Neuroectodermal Tumor	1974-01-01	0.3356	1	2.4570024570024573	2.6826402013596518	CCND1	Disgenet
Breast Fibrocystic Disease	1974-01-01	0.3356	1	2.4570024570024573	2.6826402013596518	CCND1	Disgenet
Proliferative diabetic retinopathy	1974-01-01	0.3356	1	2.4570024570024573	2.6826402013596518	CXCL12	Disgenet
Angiogenic Switch	1974-01-01	0.3356	1	2.4570024570024573	2.6826402013596518	CXCL12	Disgenet
Endometrial Hyperplasia	1974-01-01	0.3356	1	2.4570024570024573	2.6826402013596518	RARB	Disgenet
Stable angina	1975-01-01	0.339268	1	2.4242424242424248	2.620520937635406	CXCL12	Disgenet
Early-Stage Breast Carcinoma	1975-01-01	0.339268	1	2.4242424242424248	2.620520937635406	CCND1	Disgenet
Hyperinsulinism	3/376	0.341925	1	1.4506769825918762	1.5568132912719668	ACLY;CXCL12;CCND1	Disgenet
PANIC DISORDER 1	1976-01-01	0.342916	1	2.3923444976076556	2.560455985696824	RGS2	Disgenet
Parathyroid Adenoma	1976-01-01	0.342916	1	2.3923444976076556	2.560455985696824	CCND1	Disgenet
Ulnar polydactyly of fingers	1976-01-01	0.342916	1	2.3923444976076556	2.560455985696824	MKKS	Disgenet
Lymphoma, Non-Hodgkin	4/538	0.343399	1	1.3518080432578574	1.4448965617699348	CXCL12;CCND1;IL16;AIF1	Disgenet
Microphthalmos	2/221	0.3436	1	1.6454134101192928	1.7577553194728253	RARB;ARHGAP6	Disgenet
Marinesco-Sjogren syndrome	1977-01-01	0.346543	1	2.361275088547816	2.5023543316814805	MTUS1	Disgenet
Giant Cell Glioblastoma	1977-01-01	0.346543	1	2.361275088547816	2.5023543316814805	DUSP6	Disgenet
Abnormal vision	1977-01-01	0.346543	1	2.361275088547816	2.5023543316814805	NHLRC1	Disgenet
Peripheral Vascular Diseases	1977-01-01	0.346543	1	2.361275088547816	2.5023543316814805	CCND1	Disgenet
Androgen-Insensitivity Syndrome	1977-01-01	0.346543	1	2.361275088547816	2.5023543316814805	RARB	Disgenet
Protruding ear	1977-01-01	0.346543	1	2.361275088547816	2.5023543316814805	SCARF2	Disgenet
Malnutrition	2/224	0.349593	1	1.6233766233766234	1.706145024981726	RGS2;CXCL12	Disgenet
Lysosomal Storage Diseases	1978-01-01	0.350151	1	2.331002331002331	2.4461300486926123	MANBA	Disgenet
Glioblastoma, IDH-Wildtype	1978-01-01	0.350151	1	2.331002331002331	2.4461300486926123	IL16	Disgenet
Polyendocrinopathies, Autoimmune	1978-01-01	0.350151	1	2.331002331002331	2.4461300486926123	TLR8	Disgenet
Desmoplastic	1979-01-01	0.35374	1	2.3014959723820483	2.391701953693151	GBP1	Disgenet
Prominent ear	1979-01-01	0.35374	1	2.3014959723820483	2.391701953693151	SCARF2	Disgenet
Luminal B Breast Carcinoma	1979-01-01	0.35374	1	2.3014959723820483	2.391701953693151	CCND1	Disgenet
Hepatitis C, Chronic	3/385	0.355466	1	1.4167650531286895	1.465397399010146	CXCL12;CCND1;TLR8	Disgenet
Multicystic Dysplastic Kidney	1980-01-01	0.357308	1	2.272727272727273	2.338993291503807	MKKS	Disgenet
Neoplasms, Experimental	1980-01-01	0.357308	1	2.272727272727273	2.338993291503807	CCND1	Disgenet
Peptic Ulcer	1980-01-01	0.357308	1	2.272727272727273	2.338993291503807	CCND1	Disgenet
Drug abuse	2/228	0.357555	1	1.594896331738437	1.6402959423779357	CCND1;IL16	Disgenet
Cardiomyopathy, Familial Idiopathic	3/387	0.358471	1	1.4094432699083863	1.4459584564044798	CXCL12;CCND1;SOX7	Disgenet
Ductal Carcinoma	2/229	0.35954	1	1.5879317189360858	1.624340849695956	CCND1;DUSP6	Disgenet
Malignant neoplasm of tongue	1981-01-01	0.360857	1	2.244668911335578	2.287931442474191	CCND1	Disgenet
Salivary Gland Neoplasms	1981-01-01	0.360857	1	2.244668911335578	2.287931442474191	CCND1	Disgenet
Hyperlipidemia, Familial Combined	1981-01-01	0.360857	1	2.244668911335578	2.287931442474191	RXRG	Disgenet
bone destruction	1982-01-01	0.364387	1	2.2172949002217295	2.2384476556359476	CXCL12	Disgenet
MRSA - Methicillin resistant Staphylococcus aureus infection	1982-01-01	0.364387	1	2.2172949002217295	2.2384476556359476	RARB	Disgenet
Hydatidiform Mole	1982-01-01	0.364387	1	2.2172949002217295	2.2384476556359476	TEP1	Disgenet
Carcinoma breast stage IV	3/391	0.364476	1	1.3950244129272265	1.407990257374535	CXCL12;CCND1;RARB	Disgenet
Promyelocytic leukemia	2/232	0.365483	1	1.567398119122257	1.5776423083074043	CCND1;RARB	Disgenet
Retrusion of upper jaw bones	1983-01-01	0.367897	1	2.190580503833516	2.1904767979794806	SCARF2	Disgenet
Maxillary retrognathia	1983-01-01	0.367897	1	2.190580503833516	2.1904767979794806	SCARF2	Disgenet
Hyperalgesia, Secondary	1983-01-01	0.367897	1	2.190580503833516	2.1904767979794806	AIF1	Disgenet
Skin Ulcer	1983-01-01	0.367897	1	2.190580503833516	2.1904767979794806	CXCL12	Disgenet
Hypoplasia of the maxilla	1983-01-01	0.367897	1	2.190580503833516	2.1904767979794806	SCARF2	Disgenet
Hypotrophic maxilla	1983-01-01	0.367897	1	2.190580503833516	2.1904767979794806	SCARF2	Disgenet
Decreased projection of maxilla	1983-01-01	0.367897	1	2.190580503833516	2.1904767979794806	SCARF2	Disgenet
Deficiency of upper jaw bones	1983-01-01	0.367897	1	2.190580503833516	2.1904767979794806	SCARF2	Disgenet
Allodynia	1983-01-01	0.367897	1	2.190580503833516	2.1904767979794806	AIF1	Disgenet
Hip Dislocation, Congenital	1984-01-01	0.371388	1	2.1645021645021645	2.143957125846391	MKKS	Disgenet
Hyperalgesia, Primary	1984-01-01	0.371388	1	2.1645021645021645	2.143957125846391	AIF1	Disgenet
Syndactyly	1984-01-01	0.371388	1	2.1645021645021645	2.143957125846391	MKKS	Disgenet
Demyelinating Diseases	1984-01-01	0.371388	1	2.1645021645021645	2.143957125846391	CXCL12	Disgenet
Primary physiologic amenorrhea	1984-01-01	0.371388	1	2.1645021645021645	2.143957125846391	DUSP6	Disgenet
Prostatic Hyperplasia	1984-01-01	0.371388	1	2.1645021645021645	2.143957125846391	RARB	Disgenet
Sarcoidosis	2/235	0.371405	1	1.5473887814313347	1.5326310962112308	MANBA;CXCL12	Disgenet
Recurrent urinary tract infection	1985-01-01	0.37486	1	2.1390374331550803	2.0988300711836283	OXA1L	Disgenet
Cystadenocarcinoma, Serous	1985-01-01	0.37486	1	2.1390374331550803	2.0988300711836283	SOX7	Disgenet
Endometrial Neoplasms	2/237	0.375341	1	1.5343306482546988	1.5035228742552729	CCND1;RARB	Disgenet
Everted lower lip vermilion	1986-01-01	0.378313	1	2.1141649048625792	2.0550400455045006	SCARF2	Disgenet
Generalized muscle weakness	1986-01-01	0.378313	1	2.1141649048625792	2.0550400455045006	CCND1	Disgenet
Gynecomastia	1986-01-01	0.378313	1	2.1141649048625792	2.0550400455045006	DUSP6	Disgenet
Hemangiosarcoma	1986-01-01	0.378313	1	2.1141649048625792	2.0550400455045006	CCND1	Disgenet
Nevus	1986-01-01	0.378313	1	2.1141649048625792	2.0550400455045006	CCND1	Disgenet
Contact Dermatitis	1986-01-01	0.378313	1	2.1141649048625792	2.0550400455045006	TLR8	Disgenet
Actinic keratosis	1986-01-01	0.378313	1	2.1141649048625792	2.0550400455045006	TLR8	Disgenet
Protruding lower lip	1986-01-01	0.378313	1	2.1141649048625792	2.0550400455045006	SCARF2	Disgenet
Dysmorphic facies	1986-01-01	0.378313	1	2.1141649048625792	2.0550400455045006	MANBA	Disgenet
Meningioma, benign, no ICD-O subtype	2/240	0.381226	1	1.5151515151515151	1.461155147920671	CXCL12;CCND1	Disgenet
Chondrosarcoma	2/240	0.381226	1	1.5151515151515151	1.461155147920671	CXCL12;CCND1	Disgenet
Brain Tumor, Primary	1987-01-01	0.381747	1	2.089864158829676	2.012534256618641	CCND1	Disgenet
Retroviridae Infections	1987-01-01	0.381747	1	2.089864158829676	2.012534256618641	CCND1	Disgenet
Blepharophimosis	1987-01-01	0.381747	1	2.089864158829676	2.012534256618641	SCARF2	Disgenet
Myoclonic Epilepsies, Progressive	1987-01-01	0.381747	1	2.089864158829676	2.012534256618641	NHLRC1	Disgenet
Papillary thyroid carcinoma	4/570	0.383473	1	1.2759170653907497	1.2229483370041798	CXCL12;CCND1;RARB;DUSP6	Disgenet
Astrocytoma	5/740	0.38509	1	1.2285012285012287	1.1723324675810114	RGS2;CXCL12;CCND1;AIF1;CDC14B	Disgenet
Retinal Degeneration	1988-01-01	0.385162	1	2.066115702479339	1.971262537886272	MKKS	Disgenet
Cerebral Palsy	1988-01-01	0.385162	1	2.066115702479339	1.971262537886272	AIF1	Disgenet
Hemophilia A	1988-01-01	0.385162	1	2.066115702479339	1.971262537886272	CCND1	Disgenet
Non-obstructive azoospermia	1988-01-01	0.385162	1	2.066115702479339	1.971262537886272	DUSP6	Disgenet
Tactile Allodynia	1988-01-01	0.385162	1	2.066115702479339	1.971262537886272	AIF1	Disgenet
Hypotension	1988-01-01	0.385162	1	2.066115702479339	1.971262537886272	RGS2	Disgenet
Creutzfeldt-Jakob disease	1988-01-01	0.385162	1	2.066115702479339	1.971262537886272	AIF1	Disgenet
Burkitt Lymphoma	3/406	0.386912	1	1.3434841021047919	1.2757176107202943	CXCL12;CCND1;MST1R	Disgenet
Skin carcinoma	1989-01-01	0.388559	1	2.042900919305414	1.9311771923482337	CCND1	Disgenet
Cystic kidney	1989-01-01	0.388559	1	2.042900919305414	1.9311771923482337	MKKS	Disgenet
Age at menarche	1989-01-01	0.388559	1	2.042900919305414	1.9311771923482337	RXRG	Disgenet
Kidney Neoplasm	2/245	0.390984	1	1.4842300556586272	1.3938244660638408	CXCL12;CCND1	Disgenet
Lymphadenopathy	1990-01-01	0.391937	1	2.0202020202020203	1.8922328446447056	CCND1	Disgenet
Prolactinoma	1990-01-01	0.391937	1	2.0202020202020203	1.8922328446447056	CCND1	Disgenet
Acute myocardial infarction	2/246	0.392927	1	1.47819660014782	1.3808288560813455	CXCL12;CCND1	Disgenet
Acute kidney injury	1991-01-01	0.395296	1	1.9980019980019983	1.8543863047984912	CCND1	Disgenet
Osteoarthritis, Knee	1992-01-01	0.398637	1	1.9762845849802373	1.817596442660686	IL16	Disgenet
Panic Disorder	1992-01-01	0.398637	1	1.9762845849802373	1.817596442660686	RGS2	Disgenet
Osteosarcoma	7/1102	0.403734	1	1.1549249298795579	1.0475152401487602	OXA1L;CXCL12;CCND1;LPAR5;MST1R;NEAT1;SOX7	Disgenet
Renal cyst	1994-01-01	0.405264	1	1.9342359767891684	1.7470318160474432	MKKS	Disgenet
Sciatic Neuropathy	1994-01-01	0.405264	1	1.9342359767891684	1.7470318160474432	RARB	Disgenet
Limb ischemia	1994-01-01	0.405264	1	1.9342359767891684	1.7470318160474432	AIF1	Disgenet
Retinal Detachment	1995-01-01	0.408551	1	1.9138755980861244	1.7131840568264887	CXCL12	Disgenet
Cardiac fibrosis	1995-01-01	0.408551	1	1.9138755980861244	1.7131840568264887	IL16	Disgenet
Neoplasms, Intracranial	1996-01-01	0.411819	1	1.893939393939394	1.680246784605973	CCND1	Disgenet
Adenoma of large intestine	2/257	0.414119	1	1.4149274849663955	1.247402099950886	CXCL12;CCND1	Disgenet
Hypercalcemia	1997-01-01	0.41507	1	1.8744142455482662	1.648187536133067	OXA1L	Disgenet
Malignant Pleural Mesothelioma	2/259	0.417934	1	1.4040014040014042	1.2248958355092536	CXCL12;RARB	Disgenet
Lymphoma, T-Cell, Cutaneous	2/259	0.417934	1	1.4040014040014042	1.2248958355092536	CCND1;IL16	Disgenet
Palmoplantar Keratosis	1998-01-01	0.418303	1	1.8552875695732838	1.6169753038949155	KANK2	Disgenet
Hepatitis A	2/260	0.419837	1	1.3986013986013988	1.213831725643916	RARB;AIF1	Disgenet
Oral Cavity Carcinoma	1999-01-01	0.421518	1	1.8365472910927458	1.586580457933535	CCND1	Disgenet
Polymyositis	1999-01-01	0.421518	1	1.8365472910927458	1.586580457933535	CXCL12	Disgenet
Atonic Absence Seizures	1/100	0.424715	1	1.8181818181818183	1.556974671739032	SLC30A1	Disgenet
Forced expiratory volume function	1/100	0.424715	1	1.8181818181818183	1.556974671739032	RARB	Disgenet
Generalized Absence Seizures	1/100	0.424715	1	1.8181818181818183	1.556974671739032	SLC30A1	Disgenet
Single Seizure	1/100	0.424715	1	1.8181818181818183	1.556974671739032	SLC30A1	Disgenet
Gustatory seizure	1/100	0.424715	1	1.8181818181818183	1.556974671739032	SLC30A1	Disgenet
Hemangioma	1/100	0.424715	1	1.8181818181818183	1.556974671739032	CCND1	Disgenet
Non-epileptic convulsion	1/100	0.424715	1	1.8181818181818183	1.556974671739032	SLC30A1	Disgenet
Nonepileptic Seizures	1/100	0.424715	1	1.8181818181818183	1.556974671739032	SLC30A1	Disgenet
Olfactory seizure	1/100	0.424715	1	1.8181818181818183	1.556974671739032	SLC30A1	Disgenet
Seizures, Auditory	1/100	0.424715	1	1.8181818181818183	1.556974671739032	SLC30A1	Disgenet
Seizures, Clonic	1/100	0.424715	1	1.8181818181818183	1.556974671739032	SLC30A1	Disgenet
Seizures, Sensory	1/100	0.424715	1	1.8181818181818183	1.556974671739032	SLC30A1	Disgenet
Seizures, Somatosensory	1/100	0.424715	1	1.8181818181818183	1.556974671739032	SLC30A1	Disgenet
Vertiginous seizure	1/100	0.424715	1	1.8181818181818183	1.556974671739032	SLC30A1	Disgenet
Jacksonian Seizure	1/100	0.424715	1	1.8181818181818183	1.556974671739032	SLC30A1	Disgenet
Heart Decompensation	1/101	0.427895	1	1.8001800180018004	1.5281308527194295	ACLY	Disgenet
Refractory anemias	2/265	0.429303	1	1.37221269296741	1.1603317633012316	CCND1;RARB	Disgenet
Lymphoma	8/1306	0.429459	1	1.113740776834192	0.9413648610549852	KLF10;CXCL12;CCND1;ATMIN;PTPRO;IL16;MST1R;NEAT1	Disgenet
Epileptic Seizures	1/102	0.431058	1	1.7825311942959003	1.5000230786746156	SLC30A1	Disgenet
Specific learning disability	1/102	0.431058	1	1.7825311942959003	1.5000230786746156	MKKS	Disgenet
HIV Coinfection	1/102	0.431058	1	1.7825311942959003	1.5000230786746156	CXCL12	Disgenet
Hypoplastic feet	1/102	0.431058	1	1.7825311942959003	1.5000230786746156	MKKS	Disgenet
Trichohepatoenteric Syndrome	2/266	0.431187	1	1.367053998632946	1.1499841697210704	MKKS;CXCL12	Disgenet
Tonic Seizures	1/103	0.434203	1	1.7652250661959399	1.472626535365483	SLC30A1	Disgenet
Ischemia	1/103	0.434203	1	1.7652250661959399	1.472626535365483	CXCL12	Disgenet
Cardiovascular Diseases	5/786	0.435394	1	1.1566042100393246	0.9617208588689323	OXA1L;RGS2;CXCL12;CCND1;TLR8	Disgenet
Osteoporosis	3/440	0.437009	1	1.2396694214876034	1.0261993757164676	CCND1;IL16;DUSP6	Disgenet
Mixed Salivary Gland Tumor	1/104	0.437331	1	1.7482517482517486	1.4459174597313695	CCND1	Disgenet
Heart Failure, Right-Sided	1/105	0.440442	1	1.7316017316017318	1.419873086443953	ACLY	Disgenet
Basal cell carcinoma	1/106	0.443536	1	1.7152658662092626	1.3944715975261794	CXCL12	Disgenet
Dermatitis, Allergic Contact	1/106	0.443536	1	1.7152658662092626	1.3944715975261794	IL16	Disgenet
Hairy Cell Leukemia	1/106	0.443536	1	1.7152658662092626	1.3944715975261794	CCND1	Disgenet
Pleural effusion disorder	1/106	0.443536	1	1.7152658662092626	1.3944715975261794	MKKS	Disgenet
Alcohol abuse	1/106	0.443536	1	1.7152658662092626	1.3944715975261794	CCND1	Disgenet
Precancerous Conditions	3/445	0.444259	1	1.2257405515832482	0.9945009942046981	CCND1;RARB;MST1R	Disgenet
Cerebral Ischemia	2/274	0.446139	1	1.3271400132714002	1.0711684223343094	CXCL12;IL16	Disgenet
Red cell distribution width determination	1/107	0.446613	1	1.699235344095157	1.36969207436541	KANK2	Disgenet
Mechanical Allodynia	1/107	0.446613	1	1.699235344095157	1.36969207436541	AIF1	Disgenet
Myocardial Failure	1/107	0.446613	1	1.699235344095157	1.36969207436541	ACLY	Disgenet
Class III malocclusion	1/107	0.446613	1	1.699235344095157	1.36969207436541	DUSP6	Disgenet
Congenital ocular coloboma (disorder)	1/107	0.446613	1	1.699235344095157	1.36969207436541	RARB	Disgenet
Tumor Promotion	1/107	0.446613	1	1.699235344095157	1.36969207436541	CXCL12	Disgenet
Physical aggression	1/107	0.446613	1	1.699235344095157	1.36969207436541	MANBA	Disgenet
RDW - Red blood cell distribution width result	1/107	0.446613	1	1.699235344095157	1.36969207436541	KANK2	Disgenet
Rectal Carcinoma	2/275	0.447993	1	1.322314049586777	1.0617899861802458	CXCL12;CCND1	Disgenet
Schizoaffective Disorder	1/108	0.449673	1	1.6835016835016836	1.3455144527547176	RARB	Disgenet
Hyperalgesia, Thermal	1/108	0.449673	1	1.6835016835016836	1.3455144527547176	AIF1	Disgenet
Convulsive Seizures	1/108	0.449673	1	1.6835016835016836	1.3455144527547176	SLC30A1	Disgenet
Abortion, Tubal	1/109	0.452716	1	1.6680567139282738	1.3219194823817562	IL16	Disgenet
Post-Traumatic Stress Disorder	1/109	0.452716	1	1.6680567139282738	1.3219194823817562	TLR8	Disgenet
Aggressive reaction	1/109	0.452716	1	1.6680567139282738	1.3219194823817562	MANBA	Disgenet
Luminal A Breast Carcinoma	1/109	0.452716	1	1.6680567139282738	1.3219194823817562	CCND1	Disgenet
Pancreatic carcinoma	11/1868	0.45288	1	1.0706638115631693	0.8481029318441181	KLF10;KANK2;OXA1L;CXCL12;CCND1;TLR8;SLC30A1;MST1R;PPFIA4;SOX7;DUSP6	Disgenet
Pheochromocytoma	2/279	0.455374	1	1.3033561420658195	1.0252683534868683	CXCL12;CCND1	Disgenet
Multiple Endocrine Neoplasia Type 1	1/110	0.455742	1	1.6528925619834711	1.298888684201287	CCND1	Disgenet
Hydronephrosis	1/110	0.455742	1	1.6528925619834711	1.298888684201287	MKKS	Disgenet
Physical Activity Measurement	1/110	0.455742	1	1.6528925619834711	1.298888684201287	LRRC36	Disgenet
Plasmacytoma	1/110	0.455742	1	1.6528925619834711	1.298888684201287	CCND1	Disgenet
Merkel cell carcinoma	1/111	0.458752	1	1.638001638001638	1.276404315972399	CCND1	Disgenet
Infectious disease of lung	1/111	0.458752	1	1.638001638001638	1.276404315972399	RARB	Disgenet
Aggressive behavior	1/111	0.458752	1	1.638001638001638	1.276404315972399	MANBA	Disgenet
Experimental Organism Basal Cell Carcinoma	2/281	0.459043	1	1.2940795858945324	1.007584542327987	CXCL12;RARB	Disgenet
Cerebral Infarction	2/282	0.460873	1	1.2894906511927788	0.9988824706349959	CXCL12;IL16	Disgenet
Diabetes Mellitus, Experimental	1/112	0.461746	1	1.6233766233766234	1.2544493352030386	S1PR5	Disgenet
Obesity, Morbid	1/112	0.461746	1	1.6233766233766234	1.2544493352030386	MKKS	Disgenet
Streptozotocin Diabetes	1/112	0.461746	1	1.6233766233766234	1.2544493352030386	S1PR5	Disgenet
Alloxan Diabetes	1/112	0.461746	1	1.6233766233766234	1.2544493352030386	S1PR5	Disgenet
Congenital hypoplasia of penis	2/284	0.464521	1	1.2804097311139566	0.9817519116692507	MKKS;DUSP6	Disgenet
Neuroectodermal Tumor, Primitive	1/113	0.464723	1	1.6090104585679808	1.233007366359275	CCND1	Disgenet
leiomyosarcoma	1/113	0.464723	1	1.6090104585679808	1.233007366359275	CCND1	Disgenet
Esophageal Neoplasms	4/636	0.46495	1	1.1435105774728418	0.8757295388088089	OXA1L;CXCL12;CCND1;RARB	Disgenet
Epileptic drop attack	1/114	0.467684	1	1.594896331738437	1.2120626695003802	SLC30A1	Disgenet
Anoxia	2/287	0.469967	1	1.2670256572695597	0.9567223682452523	CXCL12;CCND1	Disgenet
Anxiety	3/463	0.470053	1	1.178087571176124	0.8893497290761901	RGS2;CCND1;DUSP6	Disgenet
Acute Myeloid Leukemia, M1	1/115	0.470628	1	1.58102766798419	1.1916001102547238	RGS2	Disgenet
Experimental Hepatoma	1/115	0.470628	1	1.58102766798419	1.1916001102547238	CCND1	Disgenet
Condition, Preneoplastic	1/115	0.470628	1	1.58102766798419	1.1916001102547238	CCND1	Disgenet
Liver Neoplasms, Experimental	1/115	0.470628	1	1.58102766798419	1.1916001102547238	CCND1	Disgenet
Complex partial seizures	1/115	0.470628	1	1.58102766798419	1.1916001102547238	SLC30A1	Disgenet
Ischemic cardiomyopathy	1/115	0.470628	1	1.58102766798419	1.1916001102547238	CXCL12	Disgenet
Lung Neoplasms	7/1176	0.470839	1	1.0822510822510822	0.8151935341819023	ACLY;CXCL12;CCND1;TEP1;PTPRO;RARB;MST1R	Disgenet
Carcinoma, Small Cell	1/116	0.473556	1	1.567398119122257	1.171605131491291	CCND1	Disgenet
Hypogonadism, Isolated Hypogonadotropic	1/116	0.473556	1	1.567398119122257	1.171605131491291	DUSP6	Disgenet
Leukemia, B-Cell	1/116	0.473556	1	1.567398119122257	1.171605131491291	CCND1	Disgenet
Epileptic encephalopathy	3/467	0.475715	1	1.1679968853416391	0.8677474491351345	PIGC;MANBA;NHLRC1	Disgenet
Convulsions	1/117	0.476469	1	1.5540015540015542	1.1520637274982148	SLC30A1	Disgenet
Anorexia	1/117	0.476469	1	1.5540015540015542	1.1520637274982148	CCND1	Disgenet
Malignant Head and Neck Neoplasm	3/469	0.478536	1	1.1630160883892227	0.8571711390966347	CXCL12;CCND1;RARB	Disgenet
Retrognathia	1/118	0.479365	1	1.5408320493066257	1.1329624184303746	RARB	Disgenet
Hepatoma, Novikoff	1/118	0.479365	1	1.5408320493066257	1.1329624184303746	CCND1	Disgenet
Hyperalgesia	1/118	0.479365	1	1.5408320493066257	1.1329624184303746	AIF1	Disgenet
Primary malignant neoplasm of lung	13/2267	0.480731	1	1.042627421101175	0.7636705721658309	MTUS1;SLC30A1;IL16;MST1R;NEAT1;DUSP6;OXA1L;ACLY;CXCL12;CCND1;TEP1;RARB;SOX7	Disgenet
Pituitary Adenoma	2/293	0.48076	1	1.2410797393732549	0.9089507886248731	CXCL12;CCND1	Disgenet
Liver Failure, Acute	1/119	0.482246	1	1.5278838808250572	1.1142882263618932	CXCL12	Disgenet
Hepatoma, Morris	1/120	0.48511	1	1.5151515151515151	1.096028652786338	CCND1	Disgenet
Hypodontia	1/120	0.48511	1	1.5151515151515151	1.096028652786338	MKKS	Disgenet
Acute Myeloid Leukemia (AML-M2)	1/120	0.48511	1	1.5151515151515151	1.096028652786338	RGS2	Disgenet
Adult Acute Lymphocytic Leukemia	1/120	0.48511	1	1.5151515151515151	1.096028652786338	CCND1	Disgenet
Thyroid Neoplasm	3/475	0.486957	1	1.1483253588516746	0.8263122387192633	CCND1;TEP1;RXRG	Disgenet
Stomach Neoplasms	5/834	0.486959	1	1.090037061260083	0.7843629765183073	RGS2;CXCL12;CCND1;RARB;MST1R	Disgenet
Epithelioma	2/297	0.487881	1	1.2243648607284972	0.8787058217098663	RARB;MST1R	Disgenet
Fibrosarcoma	2/297	0.487881	1	1.2243648607284972	0.8787058217098663	CCND1;LPAR5	Disgenet
Gastrointestinal Neoplasms	1/121	0.487959	1	1.5026296018031557	1.0781716576450087	CXCL12	Disgenet
Adenocarcinoma Of Esophagus	2/298	0.489652	1	1.2202562538133008	0.8713357465197351	CCND1;ASZ1	Disgenet
Spasmodic movement	1/122	0.490793	1	1.490312965722802	1.0607056384147493	NHLRC1	Disgenet
Peripheral T-Cell Lymphoma	1/122	0.490793	1	1.490312965722802	1.0607056384147493	CCND1	Disgenet
Involuntary jerking movements	1/122	0.490793	1	1.490312965722802	1.0607056384147493	NHLRC1	Disgenet
Solid Neoplasm	5/839	0.492246	1	1.0835410120273052	0.7679877452727638	CXCL12;CCND1;RARB;IL16;NEAT1	Disgenet
Senile Plaques	2/300	0.493183	1	1.2121212121212124	0.8568183352170275	CCND1;AIF1	Disgenet
Cutaneous Melanoma	2/300	0.493183	1	1.2121212121212124	0.8568183352170275	CCND1;RARB	Disgenet
Polycystic Kidney Diseases	1/123	0.493611	1	1.47819660014782	1.0436194114975568	MKKS	Disgenet
Squamous cell carcinoma of esophagus	6/1022	0.494727	1	1.0674257249599715	0.7512005096806531	CXCL12;CCND1;PTPRO;RARB;GBP1;DUSP6	Disgenet
Myotonic Dystrophy	1/124	0.496413	1	1.466275659824047	1.026902193773169	OXA1L	Disgenet
Carcinoma of lung	14/2475	0.49851	1	1.0284664830119377	0.7159475217919844	MTUS1;SLC30A1;IL16;MST1R;NEAT1;DUSP6;OXA1L;ACLY;FUT7;CXCL12;CCND1;TEP1;RARB;SOX7	Disgenet
Generalized seizures	1/125	0.4992	1	1.4545454545454546	1.0105435852116764	SLC30A1	Disgenet
Congenital anomaly of face	1/125	0.4992	1	1.4545454545454546	1.0105435852116764	MANBA	Disgenet
Hypogonadotropic hypogonadism	1/125	0.4992	1	1.4545454545454546	1.0105435852116764	DUSP6	Disgenet
Laryngeal Squamous Cell Carcinoma	1/125	0.4992	1	1.4545454545454546	1.0105435852116764	CCND1	Disgenet
Left-Sided Heart Failure	1/125	0.4992	1	1.4545454545454546	1.0105435852116764	ACLY	Disgenet
Pain	3/484	0.499467	1	1.1269722013523666	0.7823600422211829	CXCL12;IL16;AIF1	Disgenet
Renal glomerular disease	1/126	0.501972	1	1.443001443001443	0.9945335529740428	PTPRO	Disgenet
Chronic Obstructive Airway Disease	4/668	0.503184	1	1.0887316276537835	0.7477400256582492	CCND1;RARB;IL16;S1PR5	Disgenet
Hyperglycemia	3/487	0.503603	1	1.1200298674631324	0.7683024978855717	KLF10;CXCL12;CCND1	Disgenet
beta^+^ Thalassemia	1/127	0.504728	1	1.4316392269148175	0.9788624149199765	KLF10	Disgenet
Biliary Tract Cancer	1/127	0.504728	1	1.4316392269148175	0.9788624149199765	OXA1L	Disgenet
Hereditary Nonpolyposis Colorectal Cancer	1/127	0.504728	1	1.4316392269148175	0.9788624149199765	CCND1	Disgenet
Bladder Neoplasm	7/1216	0.506464	1	1.0466507177033493	0.7120383933903927	OXA1L;RGS2;CXCL12;CCND1;MTUS1;RARB;MST1R	Disgenet
Glioblastoma Multiforme	5/853	0.506947	1	1.065757220505169	0.7240203041203639	CXCL12;CCND1;GBP1;DUSP6;CDC14B	Disgenet
Malignant neoplasm of larynx	1/128	0.50747	1	1.4204545454545456	0.963520825373916	CCND1	Disgenet
Hepatitis, Autoimmune	1/128	0.50747	1	1.4204545454545456	0.963520825373916	CXCL12	Disgenet
Seizures, Focal	1/128	0.50747	1	1.4204545454545456	0.963520825373916	SLC30A1	Disgenet
liposarcoma	1/128	0.50747	1	1.4204545454545456	0.963520825373916	CCND1	Disgenet
Malignant neoplasm of esophagus	4/672	0.507884	1	1.0822510822510822	0.7332277766802352	OXA1L;CXCL12;CCND1;RARB	Disgenet
Small cell carcinoma of lung	4/672	0.507884	1	1.0822510822510822	0.7332277766802352	CXCL12;CCND1;RARB;MST1R	Disgenet
Infection	3/491	0.509092	1	1.1109053878911312	0.7500009586406866	CXCL12;NFAM1;IL16	Disgenet
Lyme Disease	1/129	0.510196	1	1.4094432699083863	0.9484997614441791	TLR8	Disgenet
Delayed Puberty	1/129	0.510196	1	1.4094432699083863	0.9484997614441791	DUSP6	Disgenet
Primary sclerosing cholangitis	1/129	0.510196	1	1.4094432699083863	0.9484997614441791	MST1R	Disgenet
Osteosarcoma of bone	6/1041	0.51285	1	1.047943411055803	0.6997866678165069	OXA1L;CXCL12;CCND1;LPAR5;NEAT1;SOX7	Disgenet
Neoplastic Cell Transformation	1/130	0.512907	1	1.3986013986013988	0.9337905083610997	CCND1	Disgenet
Juvenile rheumatoid arthritis	1/130	0.512907	1	1.3986013986013988	0.9337905083610997	FUT7	Disgenet
Autoimmune thyroid disease	1/131	0.515604	1	1.3879250520471895	0.9193846483532987	CXCL12	Disgenet
beta Thalassemia	1/132	0.518286	1	1.3774104683195594	0.9052740473156112	KLF10	Disgenet
PACHYONYCHIA CONGENITA 3	1/132	0.518286	1	1.3774104683195594	0.9052740473156112	TEP1	Disgenet
Lewy Body Disease	1/132	0.518286	1	1.3774104683195594	0.9052740473156112	AIF1	Disgenet
Adult T-Cell Lymphoma/Leukemia	3/499	0.519976	1	1.093095281472035	0.714853605364382	CCND1;ASZ1;IL16	Disgenet
Psychotic Disorders	2/316	0.520873	1	1.1507479861910241	0.7505748487960447	RARB;NHLRC1	Disgenet
Skin Carcinogenesis	1/133	0.520953	1	1.367053998632946	0.8914508434580446	CCND1	Disgenet
Tumor Immunity	1/133	0.520953	1	1.367053998632946	0.8914508434580446	TLR8	Disgenet
Esophageal carcinoma	4/684	0.521866	1	1.063264221158958	0.6914877388252346	OXA1L;CXCL12;CCND1;RARB	Disgenet
Motor Neuron Disease	1/134	0.523605	1	1.3568521031207599	0.8779074370373139	AIF1	Disgenet
Neurilemmoma	1/134	0.523605	1	1.3568521031207599	0.8779074370373139	CCND1	Disgenet
Hirschsprung Disease	1/134	0.523605	1	1.3568521031207599	0.8779074370373139	MKKS	Disgenet
Follicular adenoma	1/135	0.526243	1	1.3468013468013469	0.8646364785190919	CCND1	Disgenet
Secondary malignant neoplasm of liver	3/507	0.530732	1	1.0758472296933836	0.6815475624764261	FUT7;CXCL12;CCND1	Disgenet
Hamartoma Syndrome, Multiple	1/137	0.531475	1	1.3271400132714002	0.8388837054691746	TEP1	Disgenet
Spontaneous abortion	1/137	0.531475	1	1.3271400132714002	0.8388837054691746	IL16	Disgenet
Ureteral obstruction	1/137	0.531475	1	1.3271400132714002	0.8388837054691746	RGS2	Disgenet
T-Cell Lymphoma	2/323	0.53267	1	1.1258091753447792	0.7090939186081124	CXCL12;IL16	Disgenet
Cholangitis, Sclerosing	1/139	0.53665	1	1.3080444735120995	0.8141383845174868	MANBA	Disgenet
Thyroid Diseases	1/139	0.53665	1	1.3080444735120995	0.8141383845174868	CXCL12	Disgenet
Pectus excavatum	1/140	0.539216	1	1.2987012987012987	0.8021275431171737	SCARF2	Disgenet
Electroretinogram abnormal	1/140	0.539216	1	1.2987012987012987	0.8021275431171737	MKKS	Disgenet
Osteopenia	2/328	0.540977	1	1.1086474501108647	0.6811296765886362	CCND1;DUSP6	Disgenet
Diarrhea	2/328	0.540977	1	1.1086474501108647	0.6811296765886362	OXA1L;TLR8	Disgenet
Malignant neoplasm of large intestine	3/515	0.541355	1	1.059135039717564	0.64997085603335	CXCL12;CCND1;NEAT1	Disgenet
Lymphatic Metastasis	1/141	0.541769	1	1.2894906511927788	0.7903497991528878	CXCL12	Disgenet
Clear-cell metastatic renal cell carcinoma	1/141	0.541769	1	1.2894906511927788	0.7903497991528878	CCND1	Disgenet
Encephalitis	1/143	0.546831	1	1.2714558169103625	0.7674703977441169	IL16	Disgenet
Abnormally small eyeball	1/144	0.549341	1	1.2626262626262625	0.756357587921711	RARB	Disgenet
Decreased size of eyeball	1/144	0.549341	1	1.2626262626262625	0.756357587921711	RARB	Disgenet
Malignant mesothelioma	2/334	0.550811	1	1.0887316276537835	0.6492800651742041	CXCL12;CCND1	Disgenet
Glaucoma, Primary Open Angle	1/146	0.554321	1	1.2453300124533002	0.7347591493480782	FUT7	Disgenet
Monosomy	1/146	0.554321	1	1.2453300124533002	0.7347591493480782	CCND1	Disgenet
Hematological Disease	1/146	0.554321	1	1.2453300124533002	0.7347591493480782	CXCL12	Disgenet
Polydactyly	1/146	0.554321	1	1.2453300124533002	0.7347591493480782	MKKS	Disgenet
Hepatocarcinogenesis	3/526	0.555737	1	1.0369858278603528	0.6091869197495224	CCND1;PTPRO;SOX7	Disgenet
Mammary Neoplasms	13/2386	0.558521	1	0.9906271431837232	0.5770039383124639	KLF10;STARD8;PTPRO;SLC30A1;MST1R;AIF1;DUSP6;RGS2;CXCL12;CCND1;TRMT12;RARB;GBP1	Disgenet
Ovarian Carcinoma	2202-12-01	0.558778	1	0.9908347783007184	0.5766695765426809	RGS2;PAQR7;CXCL12;CCND1;TEP1;MTUS1;RARB;IL16;MST1R;SOX7;GBP1;DUSP6	Disgenet
Mild cognitive disorder	1/149	0.561688	1	1.2202562538133008	0.7038544305889322	SLC30A1	Disgenet
Monoclonal Gammopathy of Undetermined Significance	1/149	0.561688	1	1.2202562538133008	0.7038544305889322	CCND1	Disgenet
Malignant neoplasm of ovary	2025-11-01	0.563989	1	0.9876543209876544	0.5656498502579504	RGS2;PAQR7;CXCL12;CCND1;TEP1;RARB;IL16;MST1R;SOX7;GBP1;DUSP6	Disgenet
Primary Sj??gren's syndrome	1/150	0.564117	1	1.2121212121212124	0.693932015539274	CXCL12	Disgenet
Inflammatory Bowel Diseases	5/910	0.564969	1	0.9990009990009991	0.5704145938577259	CXCL12;CCND1;TLR8;IL16;GBP1	Disgenet
Crohn Disease	5/911	0.565957	1	0.9979044007584075	0.5680442052664756	CXCL12;TLR8;IL16;MST1R;AIF1	Disgenet
Pre-Eclampsia	1/151	0.566532	1	1.2040939193257074	0.6841916898437304	IL16	Disgenet
Malignant neoplasm of pancreas	10/1845	0.56765	1	0.9854644000985465	0.5580189756638936	KLF10;KANK2;OXA1L;CXCL12;CCND1;TLR8;SLC30A1;MST1R;PPFIA4;DUSP6	Disgenet
Familial lichen amyloidosis	1/152	0.568934	1	1.1961722488038278	0.6746291589671333	CCND1	Disgenet
Sezary Syndrome	1/152	0.568934	1	1.1961722488038278	0.6746291589671333	CCND1	Disgenet
Prostate carcinoma	17/3144	0.571055	1	0.9831135785334258	0.5508091760163497	PAQR7;STARD8;MTUS1;SLC30A1;IL16;MST1R;NEAT1;ACLY;RGS2;CXCL12;CCND1;TEP1;YIPF6;RARB;TLR8;S1PR5;GBP1	Disgenet
Retinoblastoma	3/538	0.571124	1	1.013856032443393	0.5679107040748003	MKKS;FUT7;CCND1	Disgenet
Myoclonus	1/153	0.571324	1	1.1883541295306002	0.6652402538224186	NHLRC1	Disgenet
Premature Menopause	1/153	0.571324	1	1.1883541295306002	0.6652402538224186	CXCL12	Disgenet
B-Cell Lymphomas	4/729	0.572574	1	0.9976306272602569	0.5562925417888946	CXCL12;CCND1;ATMIN;PTPRO	Disgenet
Leukemogenesis	4/729	0.572574	1	0.9976306272602569	0.5562925417888946	CXCL12;CCND1;PTPRO;DUSP6	Disgenet
Biliary cirrhosis	1/154	0.573699	1	1.180637544273908	0.6560209271776396	MANBA	Disgenet
Focal glomerulosclerosis	1/154	0.573699	1	1.180637544273908	0.6560209271776396	PTPRO	Disgenet
Substance abuse problem	1/154	0.573699	1	1.180637544273908	0.6560209271776396	IL16	Disgenet
Other specified transient cerebral ischemias	1/154	0.573699	1	1.180637544273908	0.6560209271776396	CXCL12	Disgenet
Platelet hematocrit measurement	1/154	0.573699	1	1.180637544273908	0.6560209271776396	ZCCHC24	Disgenet
Metastatic Neoplasm	3/543	0.577439	1	1.0045203415369162	0.5516350451762122	CXCL12;MTUS1;MST1R	Disgenet
Ewings sarcoma	2/351	0.577874	1	1.036001036001036	0.5681429885497464	CXCL12;CCND1	Disgenet
Hypertriglyceridemia	1/156	0.578412	1	1.1655011655011656	0.638075403274639	IL16	Disgenet
Anxiety disease	1/156	0.578412	1	1.1655011655011656	0.638075403274639	DUSP6	Disgenet
Intestinal Neoplasms	1/157	0.580749	1	1.1580775911986105	0.6293416817345686	CCND1	Disgenet
Adenocarcinoma of pancreas	2/353	0.580979	1	1.0301313417460727	0.5594029750932155	KLF10;CCND1	Disgenet
Metabolic Syndrome X	3/547	0.58245	1	0.9971746717633372	0.5389853849413417	RGS2;MKKS;CCND1	Disgenet
Retinal Diseases	2/354	0.582526	1	1.0272213662044172	0.5550919848251058	CXCL12;CCND1	Disgenet
Chronic Lymphocytic Leukemia	6/1119	0.584505	1	0.9748964172556667	0.5235088944171746	KANK2;CXCL12;CCND1;PTPRO;IL16;NEAT1	Disgenet
Malar flattening	1/159	0.585385	1	1.1435105774728418	0.6123343063087158	SCARF2	Disgenet
Hypotrophic malar bone	1/159	0.585385	1	1.1435105774728418	0.6123343063087158	SCARF2	Disgenet
Hypertensive disease	7/1309	0.585931	1	0.9722897423432183	0.5197406970387898	RGS2;MKKS;CCND1;PTPRO;TLR8;IL16;ARHGAP6	Disgenet
Squamous cell carcinoma of the head and neck	5/933	0.587416	1	0.9743739647276625	0.518388270097502	CXCL12;CCND1;MTUS1;RARB;TLR8	Disgenet
Familial multiple trichoepitheliomata	1/160	0.587683	1	1.1363636363636365	0.604053751059808	CCND1	Disgenet
Weight decreased	1/160	0.587683	1	1.1363636363636365	0.604053751059808	CCND1	Disgenet
Juvenile psoriatic arthritis	1/160	0.587683	1	1.1363636363636365	0.604053751059808	NEAT1	Disgenet
ovarian neoplasm	5/937	0.591257	1	0.9702144173862425	0.5098513270706466	CXCL12;CCND1;IL16;MST1R;DUSP6	Disgenet
Metastatic malignant neoplasm to brain	1/162	0.592243	1	1.122334455667789	0.5879223697255329	CXCL12	Disgenet
Inflammatory dermatosis	1/162	0.592243	1	1.122334455667789	0.5879223697255329	IL16	Disgenet
Allergic rhinitis (disorder)	1/162	0.592243	1	1.122334455667789	0.5879223697255329	TLR8	Disgenet
Bone Diseases	1/164	0.596752	1	1.1086474501108647	0.5723429721517654	CXCL12	Disgenet
TARSAL-CARPAL COALITION SYNDROME	1/164	0.596752	1	1.1086474501108647	0.5723429721517654	CCND1	Disgenet
Malignant neoplasm of lung	13/2448	0.597494	1	0.9655377302436127	0.49726201129866887	MTUS1;SLC30A1;IL16;MST1R;NEAT1;DUSP6;OXA1L;ACLY;CXCL12;CCND1;TEP1;RARB;SOX7	Disgenet
Malignant neoplasm of brain	1/165	0.598988	1	1.1019283746556474	0.5647527188090686	CCND1	Disgenet
Sclerocystic Ovaries	1/165	0.598988	1	1.1019283746556474	0.5647527188090686	FUT7	Disgenet
Classical Hodgkin's Lymphoma	1/165	0.598988	1	1.1019283746556474	0.5647527188090686	MST1R	Disgenet
invasive cancer	1/165	0.598988	1	1.1019283746556474	0.5647527188090686	CCND1	Disgenet
Anaplastic astrocytoma	1/165	0.598988	1	1.1019283746556474	0.5647527188090686	CCND1	Disgenet
Precursor B-cell lymphoblastic leukemia	2/366	0.60076	1	0.9935419771485345	0.5062685083255444	CXCL12;DUSP6	Disgenet
Ataxias, Hereditary	1/166	0.601212	1	1.095290251916758	0.5572915670928588	NHLRC1	Disgenet
Transitional cell carcinoma of bladder	1/166	0.601212	1	1.095290251916758	0.5572915670928588	CCND1	Disgenet
Irritable Bowel Syndrome	1/166	0.601212	1	1.095290251916758	0.5572915670928588	CXCL12	Disgenet
Juvenile-Onset Still Disease	1/167	0.603424	1	1.0887316276537835	0.5499567184381757	NEAT1	Disgenet
Malignant neoplasm of urinary bladder	6/1143	0.605491	1	0.9544261512765451	0.4788500555221302	RGS2;CXCL12;CCND1;MTUS1;RARB;MST1R	Disgenet
Movement Disorders	1/168	0.605623	1	1.0822510822510822	0.5427454495303643	RGS2	Disgenet
Tuberculosis, Pulmonary	1/168	0.605623	1	1.0822510822510822	0.5427454495303643	TLR8	Disgenet
Cyst	1/168	0.605623	1	1.0822510822510822	0.5427454495303643	MTUS1	Disgenet
Fever	1/172	0.614301	1	1.0570824524312896	0.5150841998877349	CCND1	Disgenet
Increase in blood pressure	1/173	0.616441	1	1.0509721492380453	0.5084524446117696	MKKS	Disgenet
Prostatic Intraepithelial Neoplasias	1/173	0.616441	1	1.0509721492380453	0.5084524446117696	CCND1	Disgenet
Idiopathic Pulmonary Fibrosis	2/378	0.618397	1	0.962000962000962	0.4623615752055125	CXCL12;CCND1	Disgenet
Ovarian Failure, Premature	1/174	0.618569	1	1.044932079414838	0.5019293778179118	CXCL12	Disgenet
Liver Failure	1/175	0.620685	1	1.038961038961039	0.49551273923632133	NHLRC1	Disgenet
Carcinoma of bladder	6/1161	0.620859	1	0.9396288466055909	0.44787549665358733	RGS2;CXCL12;CCND1;MTUS1;RARB;MST1R	Disgenet
Age related macular degeneration	2/381	0.622713	1	0.9544261512765451	0.45208316660702896	TEP1;AIF1	Disgenet
Hemoglobin low	1/176	0.62279	1	1.0330578512396695	0.4892003270194727	CCND1	Disgenet
Malignant neoplasm of prostate	17/3238	0.623039	1	0.9545735302375203	0.4516534526619699	PAQR7;STARD8;MTUS1;SLC30A1;IL16;MST1R;NEAT1;RGS2;CXCL12;CCND1;TEP1;ASZ1;YIPF6;RARB;TLR8;S1PR5;GBP1	Disgenet
Colonic Neoplasms	4/777	0.623269	1	0.936000936000936	0.4425196327077498	CXCL12;CCND1;RARB;MST1R	Disgenet
Cerebrovascular Disorders	1/177	0.624883	1	1.0272213662044172	0.4829899953833045	CCND1	Disgenet
Mitochondrial Diseases	2/383	0.625569	1	0.9494422027059104	0.4453771631302397	OXA1L;BOLA1	Disgenet
Scleroderma	1/178	0.626965	1	1.021450459652707	0.47687965316042913	IL16	Disgenet
Penile hypospadias	1/179	0.629035	1	1.0157440325038092	0.470867262424661	MKKS	Disgenet
Glioblastoma	1936-10-01	0.630364	1	0.9391435011269723	0.4333755561787517	CXCL12;CCND1;ATMIN;TEP1;IL16;S1PR5;AIF1;GBP1;DUSP6;CDC14B	Disgenet
Ciliopathies	1/180	0.631093	1	1.0101010101010102	0.4649508363773944	MKKS	Disgenet
insulinoma	1/180	0.631093	1	1.0101010101010102	0.4649508363773944	CXCL12	Disgenet
Coronary Artery Disease	5/980	0.631308	1	0.9276437847866419	0.4266798080634264	KANK2;CXCL12;CCND1;ASZ1;IL16	Disgenet
Neoplasm Invasiveness	1/182	0.635177	1	0.9990009990009991	0.45339817832975304	CXCL12	Disgenet
Immune thrombocytopenic purpura	1/182	0.635177	1	0.9990009990009991	0.45339817832975304	CXCL12	Disgenet
Delayed bone age	1/182	0.635177	1	0.9990009990009991	0.45339817832975304	DUSP6	Disgenet
Adenomatous Polyposis Coli	2/391	0.63683	1	0.9300162752848176	0.4196728395583297	CCND1;RARB	Disgenet
Proteinuria	1/183	0.637202	1	0.9935419771485345	0.4477582159124242	PTPRO	Disgenet
MIXED LINEAGE LEUKEMIA	1/184	0.639216	1	0.9881422924901186	0.4422067540631691	CCND1	Disgenet
Ischemic stroke	2/393	0.639603	1	0.9252833680314597	0.4135155579179934	TLR8;IL16	Disgenet
Hashimoto Disease	1/185	0.641218	1	0.9828009828009829	0.4367420405662739	CCND1	Disgenet
Adenocarcinoma of lung (disorder)	6/1186	0.641647	1	0.919822167714242	0.40814119137448707	ACLY;FUT7;CXCL12;CCND1;NEAT1;DUSP6	Disgenet
Ataxia Telangiectasia	2/395	0.642361	1	0.9205983889528194	0.4074615317045721	CXCL12;CCND1	Disgenet
Anxiety Disorders	2/395	0.642361	1	0.9205983889528194	0.4074615317045721	RGS2;CCND1	Disgenet
Malignant Peripheral Nerve Sheath Tumor	1/187	0.645191	1	0.9722897423432183	0.42606606209058323	CCND1	Disgenet
Familial Alzheimer Disease (FAD)	1/187	0.645191	1	0.9722897423432183	0.42606606209058323	CCND1	Disgenet
Bronchopulmonary Dysplasia	1/187	0.645191	1	0.9722897423432183	0.42606606209058323	CXCL12	Disgenet
Adult Glioblastoma	1/188	0.647161	1	0.9671179883945842	0.4208515016177699	IL16	Disgenet
Vascular Diseases	2/400	0.649182	1	0.9090909090909092	0.3927649160026695	CXCL12;GBP1	Disgenet
Malignant neoplasm of liver	4/804	0.650099	1	0.9045680687471732	0.3895351447458796	CCND1;PTPRO;MTUS1;NEAT1	Disgenet
Liver diseases	3/605	0.650836	1	0.9015777610818935	0.3872248393141316	CXCL12;TEP1;PTPRO	Disgenet
Transient Ischemic Attack	1/190	0.651068	1	0.9569377990430622	0.4106612948500792	CXCL12	Disgenet
Platelet Count measurement	1/190	0.651068	1	0.9569377990430622	0.4106612948500792	ZCCHC24	Disgenet
Hematopoietic Neoplasms	1/191	0.653006	1	0.9519276534983342	0.40568258469589313	CCND1	Disgenet
Dermatologic disorders	2/405	0.655902	1	0.8978675645342312	0.37867036607040294	CXCL12;RARB	Disgenet
Mean Corpuscular Volume (result)	1/193	0.656849	1	0.9420631182289214	0.3959505622387536	ATMIN	Disgenet
Eclampsia	1/193	0.656849	1	0.9420631182289214	0.3959505622387536	CXCL12	Disgenet
Precursor T-Cell Lymphoblastic Leukemia-Lymphoma	2/407	0.658561	1	0.8934554389099844	0.373194598742022	CXCL12;CCND1	Disgenet
Gait abnormality	1/194	0.658754	1	0.9372071227741331	0.39119439855056776	NHLRC1	Disgenet
Hypospadias	1/194	0.658754	1	0.9372071227741331	0.39119439855056776	MKKS	Disgenet
Disseminated Malignant Neoplasm	1/194	0.658754	1	0.9372071227741331	0.39119439855056776	CXCL12	Disgenet
Colorectal Carcinoma	15/2930	0.659223	1	0.9308098045299411	0.3878619125803577	MANBA;STARD8;MTUS1;CTPS2;IL16;MST1R;NEAT1;PPM1E;ACLY;CXCL12;CCND1;RARB;SOX7;GBP1;RHOQ	Disgenet
Carcinoma, Papillary	1/195	0.66065	1	0.9324009324009325	0.38650962107449244	CCND1	Disgenet
Spinal Muscular Atrophy	1/195	0.66065	1	0.9324009324009325	0.38650962107449244	OXA1L	Disgenet
Retinitis Pigmentosa	2/409	0.661204	1	0.8890864636585909	0.3678087489259954	MKKS;DUSP6	Disgenet
Tuberous Sclerosis	1/196	0.662534	1	0.9276437847866419	0.38189488596838495	CCND1	Disgenet
Allergic asthma	1/196	0.662534	1	0.9276437847866419	0.38189488596838495	IL16	Disgenet
Attention deficit hyperactivity disorder	2/411	0.663831	1	0.8847600088476002	0.3625110841651261	IL16;RXRG	Disgenet
Precursor Cell Lymphoblastic Leukemia Lymphoma	3/617	0.663963	1	0.8840430234271403	0.3620415814902527	CXCL12;CCND1;IL16	Disgenet
Congenital clubfoot	1/197	0.664409	1	0.9229349330872173	0.37734888064025407	SCARF2	Disgenet
Aplasia Cutis Congenita	1/198	0.666273	1	0.9182736455463729	0.3728703225451074	CCND1	Disgenet
Cryptorchidism	2/413	0.666441	1	0.8804754567466433	0.3572999113911472	MKKS;DUSP6	Disgenet
Speech impairment	1/199	0.668127	1	0.9136592051164916	0.3684579587126829	MKKS	Disgenet
Arthritis, Psoriatic	1/200	0.66997	1	0.9090909090909092	0.3641105646874192	CCND1	Disgenet
Cardiac Arrest	1/200	0.66997	1	0.9090909090909092	0.3641105646874192	CCND1	Disgenet
Huntington Disease	3/626	0.673574	1	0.8713331397037467	0.34431376306631784	RGS2;CXCL12;NEAT1	Disgenet
Melanocytic nevus	1/202	0.673627	1	0.9000900090009002	0.3556059270112346	CCND1	Disgenet
Left Ventricular Hypertrophy	1/202	0.673627	1	0.9000900090009002	0.3556059270112346	MKKS	Disgenet
Brachydactyly	1/203	0.675441	1	0.8956560680698612	0.3514463707095874	MKKS	Disgenet
Malignant neoplasm of kidney	2/420	0.675451	1	0.8658008658008659	0.3397183829534178	CXCL12;CCND1	Disgenet
Amyloidosis	4/832	0.676579	1	0.8741258741258743	0.34152637095468913	OXA1L;CXCL12;RARB;AIF1	Disgenet
Thymoma	1/204	0.677244	1	0.8912655971479502	0.3473471575565837	CCND1	Disgenet
Hypogonadism	1/204	0.677244	1	0.8912655971479502	0.3473471575565837	MKKS	Disgenet
Childhood Osteosarcoma	1/205	0.679038	1	0.8869179600886918	0.3433071949302195	NEAT1	Disgenet
Language Delay	1/205	0.679038	1	0.8869179600886918	0.3433071949302195	MKKS	Disgenet
Neoplasms	6/1235	0.680414	1	0.8833271991166729	0.34012860722968086	KLF10;CXCL12;MTUS1;RARB;NEAT1;SOX7	Disgenet
Ataxia	1/207	0.682595	1	0.8783487044356609	0.3354007717859501	CCND1	Disgenet
Colorectal cancer metastatic	1/207	0.682595	1	0.8783487044356609	0.3354007717859501	CCND1	Disgenet
Myxoid cyst	1/208	0.684359	1	0.8741258741258743	0.33153224491299815	AIF1	Disgenet
Kidney Diseases	3/638	0.686078	1	0.8549444286121403	0.3221124725813511	MKKS;CCND1;TLR8	Disgenet
Germ cell tumor	1/209	0.686113	1	0.8699434536755111	0.32771883476279756	CCND1	Disgenet
Glomerulonephritis	1/209	0.686113	1	0.8699434536755111	0.32771883476279756	AIF1	Disgenet
Congenital contractural arachnodactyly	1/211	0.689593	1	0.8616975441619993	0.3202534759226926	CXCL12	Disgenet
Recurrent respiratory infections	1/212	0.691318	1	0.8576329331046313	0.3165996354781119	MANBA	Disgenet
Speech Delay	1/212	0.691318	1	0.8576329331046313	0.3165996354781119	MKKS	Disgenet
Parkinsonian Disorders	1/213	0.693034	1	0.8536064874093043	0.3129971273768984	RGS2	Disgenet
Craniosynostosis	1/213	0.693034	1	0.8536064874093043	0.3129971273768984	SCARF2	Disgenet
Dementia	2/435	0.694099	1	0.8359456635318705	0.3052379650911185	CXCL12;NHLRC1	Disgenet
Lymphoproliferative Disorders	1/214	0.694741	1	0.8496176720475785	0.3094450556884725	CCND1	Disgenet
Adenocarcinoma of prostate	1/215	0.696438	1	0.8456659619450317	0.3059425439713871	CCND1	Disgenet
Meningioma	2/437	0.696518	1	0.8321198252548367	0.3009457235065592	CXCL12;CCND1	Disgenet
Severe Combined Immunodeficiency	1/216	0.698125	1	0.8417508417508418	0.3024887342646632	CCND1	Disgenet
synovial sarcoma	1/216	0.698125	1	0.8417508417508418	0.3024887342646632	CCND1	Disgenet
Autoimmune Diseases	5/1059	0.698508	1	0.8584427847883939	0.3080169884478999	CXCL12;TLR8;IL16;AIF1;GBP1	Disgenet
Fatty Liver	2/442	0.702498	1	0.8227067050596464	0.2905083904328888	ACLY;CCND1	Disgenet
Neoplasm, Residual	1/219	0.703133	1	0.8302200083022001	0.29241120772490387	CCND1	Disgenet
Nonorganic psychosis	1/219	0.703133	1	0.8302200083022001	0.29241120772490387	RARB	Disgenet
Delayed speech and language development	1/219	0.703133	1	0.8302200083022001	0.29241120772490387	MKKS	Disgenet
Sarcoma	3/657	0.70515	1	0.8302200083022001	0.29003343481581306	CCND1;LPAR5;MST1R	Disgenet
Liver carcinoma	18/3592	0.706541	1	0.9111156104474591	0.31649817940544556	KLF10;MKKS;PTPRO;MTUS1;SLC30A1;IL16;MST1R;NEAT1;DUSP6;OXA1L;ACLY;FUT7;CXCL12;CCND1;TEP1;ASZ1;RARB;SOX7	Disgenet
Diabetes Mellitus, Non-Insulin-Dependent	8/1671	0.709355	1	0.8704640661552691	0.2989170144937836	KLF10;ACLY;CXCL12;TEP1;SLC30A1;EXOG;RXRG;DUSP6	Disgenet
Acute Erythroblastic Leukemia	1/223	0.709682	1	0.8153281695882593	0.2796073597315813	MTUS1	Disgenet
Gastrointestinal Carcinoid Tumor	1/224	0.711297	1	0.8116883116883117	0.2765143681319331	CXCL12	Disgenet
Pancreatic Neoplasm	3/664	0.711953	1	0.8214676889375685	0.27908845984094344	CXCL12;CCND1;DUSP6	Disgenet
Ki-1+ Anaplastic Large Cell Lymphoma	1/227	0.716088	1	0.800961153384061	0.26748310209679343	CCND1	Disgenet
Cholangiocarcinoma	2/454	0.716455	1	0.800961153384061	0.26707250463909515	CXCL12;CCND1	Disgenet
Endometrioma	1/228	0.717667	1	0.7974481658692185	0.2645529785024821	RARB	Disgenet
Metastasis from malignant tumor of prostate	1/231	0.722353	1	0.7870916961826053	0.2559943451701362	PAQR7	Disgenet
Gallbladder Carcinoma	1/232	0.723898	1	0.7836990595611285	0.2532166194226098	CXCL12	Disgenet
Hamman-Rich syndrome	1/232	0.723898	1	0.7836990595611285	0.2532166194226098	CCND1	Disgenet
Chronic myeloproliferative disorder	1/232	0.723898	1	0.7836990595611285	0.2532166194226098	CXCL12	Disgenet
Tumor Initiation	1/233	0.725435	1	0.7803355442840422	0.2504754539871672	CCND1	Disgenet
Secondary malignant neoplasm of lung	3/682	0.728899	1	0.7997867235403894	0.2529085117273227	KANK2;CXCL12;LPAR5	Disgenet
Periodontitis	1/236	0.729993	1	0.7704160246533128	0.24246546380661396	IL16	Disgenet
Septicemia	2/467	0.730957	1	0.7786645902277595	0.2440335132521721	CXCL12;TLR8	Disgenet
Hepatitis B, Chronic	1/237	0.731496	1	0.7671653241273494	0.23986474102143876	IL16	Disgenet
Overweight	1/237	0.731496	1	0.7671653241273494	0.23986474102143876	RGS2	Disgenet
Medullary carcinoma of thyroid	1/238	0.73299	1	0.7639419404125286	0.2372977353300572	CXCL12	Disgenet
Multiple Sclerosis	5/1105	0.733615	1	0.8227067050596464	0.2548507136832297	MANBA;CXCL12;CCND1;TLR8;MST1R	Disgenet
Adenocarcinoma	8/1711	0.734106	1	0.8501142341002073	0.26277225194516507	KLF10;CXCL12;CCND1;MTUS1;RARB;MST1R;SOX7;DUSP6	Disgenet
Hypercholesterolemia	1/239	0.734477	1	0.7607455306200076	0.23476391117541778	CXCL12	Disgenet
Pituitary Diseases	1/239	0.734477	1	0.7607455306200076	0.23476391117541778	CCND1	Disgenet
Allergic disposition	1/239	0.734477	1	0.7607455306200076	0.23476391117541778	IL16	Disgenet
Multiple Myeloma	6/1311	0.735079	1	0.8321198252548367	0.2561072411879516	KLF10;MKKS;CXCL12;CCND1;IL16;NEAT1	Disgenet
Asthma	6/1312	0.735753	1	0.8314855875831486	0.2551501153145249	RGS2;MKKS;CXCL12;TLR8;SLC30A1;IL16	Disgenet
Metastatic Prostate Carcinoma	1/240	0.735955	1	0.7575757575757576	0.2322627429168144	PAQR7	Disgenet
Acute Promyelocytic Leukemia	2/474	0.738506	1	0.7671653241273494	0.23254806516245774	RARB;NEAT1	Disgenet
Down Syndrome	2/474	0.738506	1	0.7671653241273494	0.23254806516245774	OXA1L;CCND1	Disgenet
Vitiligo	1/242	0.738886	1	0.7513148009015779	0.22735632277687112	MSRB2	Disgenet
Acute lymphocytic leukemia	4/906	0.73983	1	0.8027292795504717	0.24189058912382727	CXCL12;CCND1;PTPRO;IL16	Disgenet
Gastroesophageal reflux disease	1/245	0.743223	1	0.7421150278293136	0.22022904511946567	CCND1	Disgenet
Leukopenia	1/245	0.743223	1	0.7421150278293136	0.22022904511946567	CXCL12	Disgenet
Splenomegaly	1/246	0.744653	1	0.73909830007391	0.21791332856916792	CCND1	Disgenet
Pancreatic Ductal Adenocarcinoma	3/700	0.745066	1	0.7792207792207793	0.22931127226975972	KLF10;CXCL12;CCND1	Disgenet
Ulcerative Colitis	4/914	0.746082	1	0.7957032027053909	0.23307713387973708	CXCL12;CCND1;IL16;MST1R	Disgenet
Epithelial ovarian cancer	6/1328	0.746374	1	0.8214676889375685	0.24030262910366912	RGS2;CXCL12;CCND1;MTUS1;RARB;SOX7	Disgenet
FANCONI ANEMIA, COMPLEMENTATION GROUP A (disorder)	1/248	0.747489	1	0.7331378299120235	0.2133691897012888	TLR8	Disgenet
Brain Diseases	1/249	0.748895	1	0.7301935012778386	0.21113987448262053	CXCL12	Disgenet
Immune System Diseases	1/249	0.748895	1	0.7301935012778386	0.21113987448262053	AIF1	Disgenet
leukemia	1940-09-01	0.751298	1	0.8434864104967198	0.24119758519153564	KLF10;CXCL12;CCND1;PTPRO;RARB;IL16;MST1R;S1PR5;SOX7	Disgenet
Hyperactive behavior	3/708	0.752004	1	0.7704160246533128	0.21957899172286957	MANBA;CXCL12;ASZ1	Disgenet
Anemia	2/489	0.75408	1	0.7436326454731363	0.20989514009089819	CCND1;AIF1	Disgenet
Acute Coronary Syndrome	1/254	0.755811	1	0.7158196134574087	0.20040371568821533	CXCL12	Disgenet
Skin Neoplasms	1/255	0.757171	1	0.7130124777183601	0.19833569338562046	CCND1	Disgenet
Urothelial Carcinoma	1/256	0.758524	1	0.7102272727272728	0.19629315119282087	CCND1	Disgenet
Congenital chromosomal disease	2/496	0.761074	1	0.7331378299120235	0.20016483244033578	MKKS;CCND1	Disgenet
Pneumonia	2/496	0.761074	1	0.7331378299120235	0.20016483244033578	CXCL12;IL16	Disgenet
Hearing Loss, Partial	1/259	0.762538	1	0.7020007020007021	0.19031462647741884	MANBA	Disgenet
Sjogren's Syndrome	1/259	0.762538	1	0.7020007020007021	0.19031462647741884	CXCL12	Disgenet
Nystagmus	2/499	0.764019	1	0.7287301876480233	0.19614722763586703	MANBA;MKKS	Disgenet
Adenocarcinoma of colon	1/266	0.771648	1	0.683526999316473	0.17718855421240343	CCND1	Disgenet
Pancreatitis	1/268	0.774187	1	0.6784260515603799	0.17363792764171176	DUSP6	Disgenet
Deafness	1/272	0.77918	1	0.6684491978609626	0.16678655599481193	MANBA	Disgenet
Uranostaphyloschisis	1/273	0.780412	1	0.666000666000666	0.16512404674960973	SCARF2	Disgenet
Concave bridge of nose	1/274	0.781636	1	0.6635700066357001	0.16348109981481998	SCARF2	Disgenet
Depressed nasal root/bridge	1/274	0.781636	1	0.6635700066357001	0.16348109981481998	SCARF2	Disgenet
Depressed nasal bridge	1/276	0.784065	1	0.6587615283267457	0.16025278943180643	SCARF2	Disgenet
Dwarfism	1/276	0.784065	1	0.6587615283267457	0.16025278943180643	CCND1	Disgenet
Essential Hypertension	1/277	0.785269	1	0.6563833278634723	0.1586668859195372	RGS2	Disgenet
Infant, Premature	1/277	0.785269	1	0.6563833278634723	0.1586668859195372	TLR8	Disgenet
Glioma	2210-10-01	0.787081	1	0.8227067050596464	0.1969756163275752	KANK2;ACLY;CXCL12;CCND1;TEP1;RARB;MST1R;NEAT1;AIF1;GBP1	Disgenet
Sepsis	2/528	0.790911	1	0.6887052341597797	0.16154967639140205	CXCL12;TLR8	Disgenet
Anaplasia	1/282	0.791191	1	0.6447453255963894	0.15100948966098998	CCND1	Disgenet
polyps	1/284	0.793514	1	0.6402048655569783	0.14806887032658161	CCND1	Disgenet
Aortic Aneurysm, Abdominal	1/287	0.796951	1	0.6335128286347799	0.14378307119483108	CXCL12	Disgenet
Congenital deafness	1/288	0.798084	1	0.6313131313131313	0.14238693058651927	MANBA	Disgenet
Fanconi Anemia	1/289	0.799211	1	0.6291286568103177	0.1410066516617122	TLR8	Disgenet
hearing impairment	1/293	0.803656	1	0.6205398696866274	0.13563989901620213	MANBA	Disgenet
Fibrosis, Liver	2/544	0.804574	1	0.6684491978609626	0.14534901222294885	MKKS;TLR8	Disgenet
Adenoma	4/999	0.805666	1	0.728000728000728	0.15731090412160295	CXCL12;CCND1;MST1R;DUSP6	Disgenet
Idiopathic pulmonary arterial hypertension	1/296	0.806926	1	0.6142506142506143	0.1317711733804737	CXCL12	Disgenet
Adenocarcinoma of large intestine	1/296	0.806926	1	0.6142506142506143	0.1317711733804737	CCND1	Disgenet
Hepatitis C	3/782	0.809276	1	0.6975122064636132	0.14760385301013013	CXCL12;TLR8;IL16	Disgenet
Pancreatitis, Chronic	1/301	0.812256	1	0.6040471156750227	0.1256055162636764	CCND1	Disgenet
Lupus Erythematosus	1/303	0.814347	1	0.6000600060006	0.12323373710635456	TLR8	Disgenet
Malignant neoplasm of skin	1/306	0.81744	1	0.5941770647653001	0.11977293281862145	CCND1	Disgenet
Serum total cholesterol measurement	1/306	0.81744	1	0.5941770647653001	0.11977293281862145	KANK2	Disgenet
Arthrogryposis	1/306	0.81744	1	0.5941770647653001	0.11977293281862145	SCARF2	Disgenet
Carcinogenesis	19/4064	0.819065	1	0.850035790980673	0.16966027442146442	KLF10;KANK2;MKKS;EXOC8;STARD8;PTPRO;MTUS1;MST1R;NEAT1;DUSP6;ACLY;RGS2;CXCL12;CCND1;ASZ1;TRMT12;RARB;TRIM47;RXRG	Disgenet
Fibroid Tumor	1/309	0.820482	1	0.5884083553986468	0.11642438179939904	CCND1	Disgenet
Cerebellar Ataxia	2/564	0.820546	1	0.6447453255963894	0.12752154416567618	MKKS;CCND1	Disgenet
Steatohepatitis	2/568	0.823597	1	0.6402048655569783	0.12424672692104193	CCND1;TLR8	Disgenet
HIV Infections	3/805	0.824672	1	0.6775832862789385	0.13061756569584554	CXCL12;TLR8;IL16	Disgenet
Colorectal Cancer	15/3297	0.824699	1	0.8271982794275787	0.15943112494700154	MANBA;STARD8;MTUS1;CTPS2;IL16;MST1R;NEAT1;PPM1E;ACLY;CXCL12;CCND1;RARB;SOX7;GBP1;RHOQ	Disgenet
Agenesis of corpus callosum	1/316	0.827386	1	0.5753739930955121	0.10902387707789003	CCND1	Disgenet
Diffuse Large B-Cell Lymphoma	2/574	0.828089	1	0.6335128286347799	0.11950247188485247	CCND1;MST1R	Disgenet
Heart failure	3/814	0.830405	1	0.6700915791824883	0.12453110838702683	ACLY;CXCL12;IL16	Disgenet
Barrett Esophagus	1/322	0.833094	1	0.564652738565782	0.103110241398267	CCND1	Disgenet
Gastrointestinal Stromal Tumors	1/322	0.833094	1	0.564652738565782	0.103110241398267	CCND1	Disgenet
High density lipoprotein measurement	1/323	0.834027	1	0.5629045876723896	0.10216096379290539	ARHGAP6	Disgenet
Hepatitis, Toxic	1/324	0.834955	1	0.5611672278338945	0.10122172174637416	MST1R	Disgenet
Chemical and Drug Induced Liver Injury	1/324	0.834955	1	0.5611672278338945	0.10122172174637416	MST1R	Disgenet
Chemically-Induced Liver Toxicity	1/324	0.834955	1	0.5611672278338945	0.10122172174637416	MST1R	Disgenet
Drug-Induced Acute Liver Injury	1/324	0.834955	1	0.5611672278338945	0.10122172174637416	MST1R	Disgenet
Secondary malignant neoplasm of lymph node	5/1270	0.835283	1	0.7158196134574087	0.1288365815217648	OXA1L;CXCL12;CCND1;RARB;GBP1	Disgenet
Juvenile arthritis	1/325	0.835878	1	0.5594405594405595	0.10029239054820065	NEAT1	Disgenet
Hypertrophic Cardiomyopathy	1/327	0.837708	1	0.5560189046427579	0.0984629708000095	KLF10	Disgenet
Influenza	2/588	0.838175	1	0.6184291898577613	0.10916999537215502	RARB;GBP1	Disgenet
Hepatitis, Drug-Induced	1/328	0.838615	1	0.5543237250554324	0.09756264196544705	MST1R	Disgenet
Primary biliary cirrhosis	1/328	0.838615	1	0.5543237250554324	0.09756264196544705	IL16	Disgenet
Medulloblastoma	2/589	0.838875	1	0.6173792251890724	0.10846940732105151	CXCL12;CCND1	Disgenet
Fatigue	1/329	0.839518	1	0.552638850511191	0.09667174312137977	CCND1	Disgenet
Secondary malignant neoplasm of bone	1/329	0.839518	1	0.552638850511191	0.09667174312137977	CXCL12	Disgenet
Broad flat nasal bridge	1/329	0.839518	1	0.552638850511191	0.09667174312137977	RARB	Disgenet
Hodgkin Disease	2/591	0.840267	1	0.6152899553914782	0.10708257491799603	CXCL12;CCND1	Disgenet
Schizophrenia	1922-08-01	0.840985	1	0.7567874373285405	0.13106139896047475	RGS2;CXCL12;DAGLA;CCND1;TEP1;RARB;GBP1;DUSP6	Disgenet
Nasal bridge wide	1/332	0.842195	1	0.547645125958379	0.09405447647312037	RARB	Disgenet
Parkinson Disease	4/1063	0.842717	1	0.684170016249038	0.11707800342091167	RGS2;CXCL12;MTIF3;AIF1	Disgenet
Non-alcoholic Fatty Liver Disease	1/333	0.843078	1	0.546000546000546	0.09320015584411585	ACLY	Disgenet
Graves Disease	1/334	0.843955	1	0.5443658138268918	0.09235470249066521	IL16	Disgenet
Mood Disorders	1/335	0.844828	1	0.542740841248304	0.09151800875249679	DUSP6	Disgenet
Hepatitis B	3/838	0.844922	1	0.6509004122369278	0.10968392636339312	RARB;TLR8;IL16	Disgenet
Pneumonitis	1/338	0.847418	1	0.5379236148466918	0.08905943106035565	CXCL12	Disgenet
Thrombocytopenia	1/340	0.84912	1	0.5347593582887701	0.08746227084468196	CXCL12	Disgenet
Liver and Intrahepatic Biliary Tract Carcinoma	2/606	0.850364	1	0.6000600060006	0.09726426782146688	CCND1;PTPRO	Disgenet
Recurrent tumor	1/346	0.854116	1	0.5254860746190226	0.08286320137499105	NEAT1	Disgenet
Arteriosclerosis	4/1086	0.854521	1	0.6696802276912774	0.10528332926850266	RGS2;PAQR7;CXCL12;AIF1	Disgenet
Uterine Fibroids	1/348	0.855744	1	0.522466039707419	0.08139180676191116	CCND1	Disgenet
Stomach Carcinoma	2377-10-01	0.856054	1	0.7649061077752706	0.11888315686398687	KANK2;OXA1L;ACLY;CXCL12;CCND1;RARB;IL16;MST1R;NEAT1;PPM1E	Disgenet
Virus Diseases	3/874	0.864698	1	0.6240898689411275	0.090727260109293	ASZ1;TLR8;MST1R	Disgenet
Arthritis	2/629	0.864732	1	0.5781182251770488	0.08402092817261696	CXCL12;TLR8	Disgenet
Myeloid Leukemia, Chronic	3/875	0.865214	1	0.6233766233766234	0.09025122428136888	CXCL12;CCND1;PTPRO	Disgenet
Conventional (Clear Cell) Renal Cell Carcinoma	2/630	0.865328	1	0.5772005772005773	0.08349028546142687	CXCL12;CCND1	Disgenet
Presenile dementia	1/361	0.865899	1	0.503651473180559	0.07251955667975668	CXCL12	Disgenet
Triple Negative Breast Neoplasms	2/631	0.865921	1	0.5762858377755368	0.08296318029214683	CCND1;GBP1	Disgenet
Leukemia, T-Cell	1/363	0.867397	1	0.5008765339343852	0.07125420983310517	CCND1	Disgenet
Malignant tumor of cervix	3/883	0.869286	1	0.6177288170493154	0.08653324536920798	CCND1;RARB;IL16	Disgenet
Congestive heart failure	3/883	0.869286	1	0.6177288170493154	0.08653324536920798	ACLY;CXCL12;IL16	Disgenet
Body mass index	1/369	0.871792	1	0.49273220004927326	0.06760509345555739	MTIF3	Disgenet
Finding of body mass index	1/369	0.871792	1	0.49273220004927326	0.06760509345555739	MTIF3	Disgenet
Nephroblastoma	1/369	0.871792	1	0.49273220004927326	0.06760509345555739	CCND1	Disgenet
Abnormal behavior	1/371	0.873225	1	0.49007596177407503	0.06643586731227495	ARHGAP6	Disgenet
Brain Neoplasms	2/645	0.873977	1	0.5637773079633545	0.07594117614595829	CXCL12;CCND1	Disgenet
Calcification of coronary artery	1/374	0.875344	1	0.48614487117160915	0.06472442151749933	DAGLA	Disgenet
Atherosclerosis	4/1133	0.876345	1	0.641900024071251	0.08472755202804272	RGS2;PAQR7;CXCL12;AIF1	Disgenet
Drug-Induced Liver Disease	1/376	0.876738	1	0.4835589941972921	0.0636109862604487	MST1R	Disgenet
Chronic Kidney Diseases	1/379	0.878799	1	0.47973135044375154	0.06198090897039697	CXCL12	Disgenet
Gastric Adenocarcinoma	1/382	0.880826	1	0.4759638267491671	0.06039751329478078	CCND1	Disgenet
Coronary heart disease	3/912	0.883161	1	0.5980861244019139	0.07431097858725895	MKKS;CXCL12;IL16	Disgenet
Rheumatoid Arthritis	7/1832	0.886951	1	0.6947201270345376	0.08334250149183582	CXCL12;CCND1;RARB;TLR8;IL16;AIF1;DUSP6	Disgenet
Lung diseases	1/392	0.887343	1	0.46382189239332094	0.05543746192873515	IL16	Disgenet
[truncated: 154 more rows]

## Sheet: Cluster2
Term	Overlap	P-value	Adjusted P-value	Odds Ratio	Combined Score	Genes	Database
macrophage_bone_marrow_0hr	32/180	1.16634e-09	1.11968e-07	3.3862433862433865	69.65299078481094	C1QB;CSF1R;DGKD;HIP1;UBA6;CD5L;LPL;CFP;RPS6KA3;FGD4;CYSLTR1;P2RY6;RPS6KA5;STAB1;COTL1;STAP1;CD300LD;VAV3;CLEC4B1;SDF2L1;PTGIS;ATRNL1;FRMD4B;TM6SF1;BC005537;EVI2A;ADAM15;CAMK1;B4GALT6;FOLR2;RNF141;C1QC	Mouse Gene Atlas
macrophage_peri_LPS_thio_0hrs	44/353	9.4129e-08	4.51819e-06	2.374207473357615	38.411351269377604	STEAP3;AHNAK;LRP1;HEXA;ITGB2;TREM2;LIPA;UBE2L3;FAM129B;DPP7;NAGLU;MAN1C1;GM12942;LONRF3;GUSB;AMZ1;5031439G07RIK;ENTPD1;DUSP3;ANXA1;S100A1;AF251705;RPS6;DNMT3A;MYO5A;SLC16A10;GPR137B;DHRS3;PLA2G15;NIN;TSPAN14;TEC;P2RX4;VAPB;QPCT;ATG4C;MAN2B1;PTPLAD2;HPSE;MFGE8;DAGLB;GLT25D1;MYO1F;DNASE1L1	Mouse Gene Atlas
follicular_B-cells	62/603	3.28676e-07	1.05176e-05	1.9584616599541975	29.23629343173975	INVS;CREBZF;BC016423;DGKD;HDAC10;LRRK2;FAM69A;FAIM3;CMAH;ARHGAP4;SPIB;LBH;H2-OB;CD37;H2-OA;IER5;GRCC10;CR2;ST6GAL1;IAH1;6330509M05RIK;FAM36A;ARHGEF18;FOXP1;MAN1A;LMBRD1;ZFP84;BANK1;TBC1D5;LY6D;SRSF3;FCER2A;LTB;TTPAL;MS4A1;IL9R;MACF1;H2-DMA;CXCR5;BAZ2B;RASGRP2;ADD3;TSPAN32;GMCL1;LMF1;RASGRP3;FGD3;H2-DMB2;SNN;ADRBK1;CD19;FAM43A;SF3B1;SRPK3;LY86;FUZ;MAPK11;EVI2A;ATG16L2;GPR183;BRWD1;MON1B	Mouse Gene Atlas
Liver Cirrhosis, Experimental	81/800	9.8663e-09	9.6966e-05	1.9285714285714288	35.55155659030446	FAM49A;TNFAIP8;SLC46A1;HIP1;ITGB2;ICAM2;FRY;TIAL1;RBM3;THBD;GNGT2;LBH;ALDH2;RASSF4;ARHGDIB;AP1S2;TIMP2;COTL1;CD36;SNAP29;WLS;SREBF1;ANXA1;ELOVL5;PRKCB;ANXA3;LMO2;RAB32;ZEB2;TYROBP;MYADM;LCP2;TAGLN2;CD48;LTB;C1QB;CSF1R;C1QA;ASAH1;AHNAK;CEBPD;CD5L;PLD4;LPL;ADD3;CFP;ZBTB4;LTBP1;PTGS1;PRTG;SELENBP1;LDHB;NT5E;DPP7;S1PR1;NCKAP1L;FAM43A;PLTP;PTPN18;CRTAP;STARD13;NQO2;GSTM1;MGMT;LY86;MYO5A;IGF1;TM6SF1;DH…	Disgenet
microglia	16/90	1.62915e-05	0.000390996	3.3862433862433865	37.332880497562755	C1QB;HGSNAT;C230081A13RIK;C1QA;FCRLS;HEXB;EMR1;IGF1;2510003E04RIK;ZEB2;OPHN1;RASSF4;GNAQ;STAB1;VTI1A;C1QC	Mouse Gene Atlas
Hematopoietic cell lineage	17/94	7.0372e-06	0.000533068	3.444782168186424	40.86992779133362	CSF1R;CR2;H2-DMA;CD2;H2-DMB2;H2-DMB1;CD19;H2-OB;CD37;ITGA6;FCER2A;H2-OA;CD36;MS4A1;IL9R;CD44;CD55	KEGG Mouse
Lysosome	20/124	6.98596e-06	0.000705582	3.0721966205837172	36.471912799499016	ARSA;HGSNAT;ASAH1;SORT1;HEXB;HEXA;AP3B1;LIPA;PLA2G15;NAGLU;GM2A;GLB1;AP1S2;PPT1;IDS;MAN2B1;CTSG;ARSG;CTSF;GUSB	KEGG Mouse
Glycosaminoglycan degradation	2021-08-01	6.19324e-06	0.000938277	7.256235827664399	87.0171528822714	HGSNAT;NAGLU;GLB1;HEXB;HEXA;IDS;HPSE;GUSB	KEGG Mouse
Aldosterone synthesis and secretion	18/102	5.4672e-06	0.00165656	3.3613445378151265	40.72854851950998	CAMK1D;PRKCB;PDE2A;ITPR1;ADCY4;ITPR2;ATP1A3;CALML4;ATP1A1;CACNA1I;PLCB4;PRKD3;GNAQ;CREB3L2;CAMK1;CALM1;DAGLB;PLCB1	KEGG Mouse
Cholesterol metabolism	1949-11-01	3.66397e-05	0.00222037	4.275996112730807	43.676642960043324	MYLIP;LRPAP1;LRP1;SORT1;VAPB;APOC2;APOC1;LPL;CD36;LIPA;PLTP	KEGG Mouse
Salivary secretion	14/78	4.87075e-05	0.00245973	3.418803418803419	33.94761600376665	PRKCB;LYZ2;LYZ1;ADCY4;ITPR1;ITPR2;ATP1A3;CALML4;ATP1A1;PLCB4;FXYD2;GNAQ;PLCB1;CALM1	KEGG Mouse
mast_cells	46/515	0.000316962	0.00608566	1.701340730466944	13.707242854904695	CX3CR1;INVS;ECM1;TNFAIP8;TBC1D9B;SH3KBP1;CETN2;DOCK8;ATP2A3;F13A1;ITPR2;ARHGAP18;DAPP1;LTC4S;1700106N22RIK;GALNT10;RASGRP4;LMF1;SULT1A1;SERPINB1A;DGUOK;FUT8;GM2A;MLEC;IDS;SNAP29;CD55;RPRM;TPSG1;VWA5A;RFXANK;FERT2;DICER1;PLXDC2;RUNX1;INPP4B;P2RX4;AI956758;P4HA1;ASPH;1810011H11RIK;MAN2B2;GLB1;TBXAS1;AKR1C13;LCP2	Mouse Gene Atlas
lung	34/354	0.000522052	0.00835283	1.8294323379069144	13.826379967054889	MACF1;SPEF1;ATP8A1;ANKS1;LAMA3;ICAM2;ADCY4;CCBP2;9830001H06RIK;TNFSF13B;THBS3;SLC9A3R2;SELENBP1;THBD;EDNRA;KIF13A;S1PR1;PLTP;4931406P16RIK;CBR2;STARD13;ARHGEF12;BC020535;CAV2;ABCA3;CTDSPL;LYVE1;SORBS3;HOPX;BCAM;PLCB4;KLHL5;SPNB2;MXD4	Mouse Gene Atlas
cGMP-PKG signaling pathway	21/172	0.00027673	0.0119785	2.3255813953488373	19.05225245203536	MEF2A;PDE2A;ITPR1;ATP2A3;ADCY4;ITPR2;ATP1A3;CALML4;ATP1A1;EDNRA;EDNRB;PLCB4;GNAQ;FXYD2;CREB3L2;AKT3;MAPK1;MRVI1;CALM1;PLCB1;GTF2I	KEGG Mouse
Thyroid hormone synthesis	1973-12-01	0.000389816	0.0147643	3.131115459882583	24.57874259426724	PLCB4;PRKCB;FXYD2;GNAQ;CREB3L2;ADCY4;ITPR1;ITPR2;ATP1A3;ATP1A1;PLCB1;HSP90B1	KEGG Mouse
Gastric acid secretion	1974-12-01	0.000443398	0.0149277	3.0888030888030893	23.848782157211314	PLCB4;PRKCB;KCNQ1;GNAQ;ADCY4;ITPR1;ITPR2;ATP1A3;CALML4;ATP1A1;PLCB1;CALM1	KEGG Mouse
Leishmaniasis	1967-11-01	0.000681494	0.0172077	3.127221037668799	22.801265926036233	H2-DMB2;MAPK11;TGFB2;PRKCB;H2-DMA;H2-DMB1;ITGB2;H2-OB;MAPK1;H2-OA;IRAK4	KEGG Mouse
Complement and coagulation cascades	13/88	0.000657881	0.0181216	2.8138528138528143	20.61565498738984	C1QB;C1QA;CR2;CFH;PROS1;ITGB2;F13A1;F5;C4B;THBD;VSIG4;CD55;C1QC	KEGG Mouse
Protein processing in endoplasmic reticulum	19/163	0.000937695	0.0189414	2.22027461291265	15.479945547410598	SEC24B;MOGS;PDIA6;SVIP;DDOST;HSP90B1;ERN1;DNAJC3;DNAJA1;MAN1A;HSPH1;OS9;DNAJC10;MAN1C1;SSR1;STT3B;SEC62;SKP1A;UGGT1	KEGG Mouse
Circadian entrainment	14/99	0.000650306	0.0197043	2.6936026936026938	19.76583664267452	PRKCB;ITPR1;ADCY4;CALML4;GNG13;CACNA1I;RPS6KA5;GNGT2;PLCB4;GNAQ;GNB3;MAPK1;CALM1;PLCB1	KEGG Mouse
Platelet activation	16/125	0.000849215	0.0197932	2.4380952380952383	17.240254655448027	LYN;ARHGEF12;ITPR1;ADCY4;ITPR2;RASGRP2;PTGS1;MAPK11;PLCB4;GNAQ;AKT3;TBXAS1;MAPK1;LCP2;TLN2;PLCB1	KEGG Mouse
N-Glycan biosynthesis	1950-09-01	0.00104782	0.0198431	3.4285714285714284	23.523568997940547	DPAGT1;MAN1A;ST6GAL1;FUT8;ALG14;MAN1C1;MOGS;STT3B;DDOST	KEGG Mouse
Apelin signaling pathway	17/138	0.000920294	0.0199178	2.3464458247066946	16.4035752227368	MEF2A;SMAD3;RPS6;ITPR1;ADCY4;ITPR2;PRKAG2;CALML4;GNG13;GNGT2;PLCB4;GNAQ;AKT3;GNB3;MAPK1;CALM1;PLCB1	KEGG Mouse
kidney	46/554	0.00147565	0.0202374	1.5815712566615094	10.309724914697693	LRPAP1;SLC46A1;ACY1;CALML4;ATP1A1;PEPD;BPHL;KHK;HRSP12;CRYZ;LDHB;9030617O03RIK;NT5E;FGGY;OXCT1;SLC22A18;MLEC;ARSG;CNNM2;SEC62;CGNL1;PET112L;SLC14A2;IAH1;AKR1E1;ABCA3;TMEM176B;MCCC1;TMEM176A;SORD;ABHD14B;ABHD14A;RABGGTA;SMARCA2;MUT;MRPL50;TCN2;PCCA;GLB1L;FXYD2;AGPS;CRYL1;CYB5RL;SMPDL3A;ALDH7A1;D630004K10RIK	Mouse Gene Atlas
Staphylococcus aureus infection	13/95	0.00136417	0.0243143	2.6065162907268173	17.195735969266988	C1QB;C1QA;SELPLG;CFH;H2-DMA;ITGB2;C4B;SELP;H2-DMB2;H2-DMB1;H2-OB;H2-OA;C1QC	KEGG Mouse
Dopaminergic synapse	16/135	0.00193028	0.0307829	2.2574955908289245	14.109553198607989	MAOB;PRKCB;ITPR1;ITPR2;CALML4;COMT;GNG13;MAPK11;GNGT2;PLCB4;GNAQ;CREB3L2;AKT3;GNB3;CALM1;PLCB1	KEGG Mouse
Other glycan degradation	2018-05-01	0.00190698	0.0321008	5.291005291005291	33.1335157688918	GLB1;MAN2B2;HEXB;HEXA;MAN2B1	KEGG Mouse
Glutamatergic synapse	14/114	0.00258882	0.0341049	2.3391812865497075	13.933457458102929	HOMER1;PRKCB;ITPR1;ADCY4;ITPR2;GNG13;GNGT2;PLCB4;GNAQ;GNB3;MAPK1;PLCB1;GLUL;SHANK3	KEGG Mouse
GnRH signaling pathway	1990-12-01	0.00256925	0.0353856	2.5396825396825395	15.147021800472963	MAP3K2;MAPK11;PLCB4;PRKCB;GNAQ;ADCY4;ITPR1;ITPR2;MAPK1;CALML4;PLCB1;CALM1	KEGG Mouse
Long-term potentiation	1967-10-01	0.0024755	0.035718	2.8429282160625444	17.06129764805295	RPS6KA3;PLCB4;PRKCB;GNAQ;ITPR1;ITPR2;MAPK1;CALML4;PLCB1;CALM1	KEGG Mouse
Chagas disease (American trypanosomiasis)	13/103	0.00284788	0.0359545	2.4040684234858993	14.090675737395584	C1QB;C1QA;TGFB2;SMAD3;IRAK4;MAPK11;PLCB4;GNAQ;AKT3;MAPK1;IKBKG;PLCB1;C1QC	KEGG Mouse
Cholinergic synapse	14/113	0.00238319	0.0361054	2.359882005899705	14.252070137966179	PRKCB;ITPR1;ADCY4;ITPR2;GNG13;GNGT2;PLCB4;KCNQ1;GNAQ;CREB3L2;AKT3;GNB3;MAPK1;PLCB1	KEGG Mouse
Rap1 signaling pathway	21/209	0.00336118	0.0391707	1.9138755980861244	10.900405371260987	NGFR;CSF1R;PRKCB;ITGB2;ADCY4;CALML4;IGF1;RASGRP2;RASGRP3;MAPK11;SIPA1L1;PLCB4;FGF9;PRKD3;GNAQ;AKT3;MAPK1;LCP2;TLN2;CALM1;PLCB1	KEGG Mouse
Aldosterone-regulated sodium reabsorption	1938-07-01	0.00325416	0.0394404	3.508771929824561	20.097622846304784	SLC9A3R2;PRKCB;FXYD2;ATP1A3;MAPK1;ATP1A1;IGF1	KEGG Mouse
Long-term depression	1961-09-01	0.00433612	0.045305	2.810304449648712	15.29023292714137	LYN;PLCB4;PRKCB;GNAQ;ITPR1;ITPR2;MAPK1;IGF1;PLCB1	KEGG Mouse
Toxoplasmosis	13/108	0.00431071	0.0466481	2.292768959435626	12.487914478343862	TGFB2;H2-DMA;LAMA3;IRAK4;H2-DMB2;MAPK11;H2-DMB1;AKT3;H2-OB;MAPK1;ITGA6;H2-OA;IKBKG	KEGG Mouse
B cell receptor signaling pathway	1972-10-01	0.00422983	0.0474681	2.6455026455026456	14.459239396253723	VAV3;LYN;CR2;PRKCB;CD19;AKT3;DAPP1;MAPK1;IKBKG;RASGRP3	KEGG Mouse
Phosphatidylinositol signaling system	1998-12-01	0.00520299	0.0525502	2.3323615160349855	12.264775259235456	DGKG;INPP4B;DGKD;PLCB4;PRKCB;MTMR14;ITPR1;ITPR2;CALML4;SYNJ2;CALM1;PLCB1	KEGG Mouse
Lysosomal Storage Diseases	15/78	1.11495e-05	0.0547886	3.6630036630036633	41.77331973113119	ARSA;ASAH1;CAV2;HSPA4;HEXB;HEXA;LIPA;NAGLU;GLB1;ARSK;PPT1;IDS;MAN2B1;ARSG;GUSB	Disgenet
Tuberculosis	18/178	0.00592318	0.0560852	1.926163723916533	9.879064644267515	TGFB2;ARHGEF12;H2-DMA;CD209F;ITGB2;CARD9;RFXANK;CALML4;IRAK4;CD209A;H2-DMB2;MAPK11;H2-DMB1;AKT3;H2-OB;MAPK1;H2-OA;CALM1	KEGG Mouse
Pertussis	1976-10-01	0.00624049	0.057299	2.506265664160401	12.723550308680977	C4B;C1QB;C1QA;MAPK11;ITGB2;MAPK1;CALML4;IRAK4;CALM1;C1QC	KEGG Mouse
C-type lectin receptor signaling pathway	13/112	0.00587296	0.0574035	2.2108843537414966	11.358189080148957	CLEC4B1;ARHGEF12;CD209F;CARD9;ITPR1;ITPR2;CALML4;CD209A;MAPK11;AKT3;MAPK1;IKBKG;CALM1	KEGG Mouse
Vascular smooth muscle contraction	15/140	0.00680942	0.060684	2.0408163265306123	10.182547143109526	ARHGEF12;PRKCB;ITPR1;ADCY4;ITPR2;CALML4;EDNRA;PLCB4;CALD1;GNAQ;MAPK1;MRVI1;CALM1;PLCB1;RAMP1	KEGG Mouse
Chemokine signaling pathway	19/197	0.00787473	0.0611806	1.8370800096688422	8.898991780034516	LYN;VAV3;CX3CR1;PRKCB;ADCY4;CXCR5;ARRB1;RASGRP2;PTK2;GNG13;GNGT2;PLCB4;AKT3;CCL27A;GNB3;MAPK1;IKBKG;PLCB1;CCR2	KEGG Mouse
Histidine metabolism	2024-05-01	0.00728362	0.0613038	3.9682539682539684	19.532252510740665	HAL;MAOB;ALDH2;HNMT;ALDH7A1	KEGG Mouse
Glucagon signaling pathway	12/102	0.00715446	0.0619372	2.2408963585434174	11.070070273420043	LDHB;PLCB4;GNAQ;CREB3L2;AKT3;ITPR1;ITPR2;PRKAG2;CALML4;CALM1;PLCB1;ACACA	KEGG Mouse
Ribosome	17/170	0.00818784	0.0620229	1.9047619047619049	9.152581522028662	RPL30;MRPS15;RPL21;RPL31;RPL23;RPL22;RPS6;RPL13A;RPSA;MRPL15;MRPL24;MRPL35;RPS25;RPL27A;RPL14;RPL15;RPS24	KEGG Mouse
Oocyte meiosis	13/116	0.00785677	0.0626474	2.134646962233169	10.3453088481954	ANAPC13;ITPR1;ADCY4;ITPR2;CALML4;IGF1;ANAPC11;RPS6KA3;ESPL1;MAPK1;CPEB3;CALM1;SKP1A	KEGG Mouse
Cherry red spot of the macula	2019-08-05	1.93684e-05	0.0634507	11.904761904761905	129.1889257037649	ASAH1;GM2A;GLB1;HEXB;HEXA	Disgenet
Pentose and glucuronate interconversions	1934-06-01	0.00784736	0.0642635	3.3613445378151265	16.294382076416	DHDH;SORD;CRYL1;AKR1B3;GUSB;UGT1A6B	KEGG Mouse
Asthma	2025-05-01	0.00871833	0.0644306	3.8095238095238098	18.066008682260215	H2-DMB2;H2-DMA;H2-DMB1;H2-OB;H2-OA	KEGG Mouse
Pancreatic secretion	12/105	0.00896375	0.0646671	2.17687074829932	10.263001240441884	PLCB4;PRKCB;KCNQ1;GNAQ;FXYD2;ITPR1;ATP2A3;ADCY4;ITPR2;ATP1A3;ATP1A1;PLCB1	KEGG Mouse
Serotonergic synapse	14/132	0.00954284	0.0672437	2.0202020202020203	9.397907372770394	MAOB;PRKCB;ALOX15;ITPR1;ITPR2;GNG13;SLC6A4;PTGS1;GNGT2;PLCB4;GNAQ;GNB3;MAPK1;PLCB1	KEGG Mouse
Parathyroid hormone synthesis, secretion and action	12/107	0.0103552	0.07131	2.1361815754339117	9.762910539502702	MEF2A;MAFB;PLCB4;PRKCB;GNAQ;CREB3L2;ITPR1;ADCY4;ITPR2;MAPK1;ARRB1;PLCB1	KEGG Mouse
liver	66/928	0.00746582	0.0716719	1.354679802955665	6.634435344080075	SLC46A1;2700089E24RIK;CHD9;ADK;TRF;PCTP;KHK;C4B;ALDH2;STK16;CYP4V3;LONP2;IKBKG;VSIG4;PET112L;VKORC1;ABCC3;GSTK1;IAH1;SIGMAR1;DHDH;SORD;ATP11C;ABHD14B;UPB1;MUT;SEPP1;F5;TBC1D5;PRKD3;PEX6;AGPS;ALDH7A1;NAPRT1;RETSAT;CFH;HSD17B4;AK3;BPHL;AU022252;HRSP12;SELENBP1;SNN;FGD6;FGGY;TMEM205;SIAE;EVI5;LHPP;CMTM8;NQO2;1110018J18RIK;EPHX1;APOC4;PRG4;IGF1;FMO5;GSTZ1;QDPR;MLXIPL;HAL;APOC2;APOC1;SARDH;EBPL;CYB5RL	Mouse Gene Atlas
Adrenergic signaling in cardiomyocytes	15/148	0.0111376	0.0718019	1.9305019305019306	8.6822967146787	ADCY4;ATP1A3;CALML4;ATP1A1;MAPK11;RPS6KA5;PLCB4;KCNQ1;GNAQ;FXYD2;CREB3L2;AKT3;MAPK1;CALM1;PLCB1	KEGG Mouse
Proteoglycans in cancer	19/203	0.0106828	0.071931	1.7827820783485808	8.092259894334912	DDX5;TGFB2;ARHGEF12;PRKCB;CAV2;RPS6;FN1;ITPR1;ITPR2;IGF1;PTK2;MAPK11;SMO;AKT3;MAPK1;FLNB;HPSE;WNT2;CD44	KEGG Mouse
Neurotrophin signaling pathway	13/121	0.0110401	0.0727206	2.046438410074774	9.221706111872505	NGFR;SORT1;MATK;CALML4;IRAK4;RPS6KA3;MAPK11;RPS6KA5;AKT3;ARHGDIB;MAPK1;CALM1;SH2B3	KEGG Mouse
spleen	12/100	0.00611738	0.0734086	2.2857142857142856	11.649419273942847	FCNA;SPIB;MACF1;ST6GAL1;ADRBK1;ARHGEF18;MAN2B1;EMR4;RASGRP2;MS4A1;ARHGAP4;FGD2	Mouse Gene Atlas
Seizures	92/1173	6.9065e-05	0.075419	1.4939309056956116	14.312548878929269	DPAGT1;ECM1;SLC46A1;DGKD;HIP1;ACY1;HEXA;ADK;CPOX;HNRNPU;TREM2;HMGB1;BMI1;PIGV;RPS6KA3;OPHN1;NAGLU;GM2A;AKT3;AP1S2;IDS;IKBKG;CTSF;GLUL;GAMT;ARSA;HGSNAT;TPSG1;SIGMAR1;MCCC1;VPS13B;CASK;MOGS;BCS1L;DDOST;SYN1;LMBRD1;TYROBP;PCCA;KCNQ1;PEX6;FAR1;NAT8L;SHANK3;ALDH7A1;MAPRE2;XPR1;LMAN2L;HSD17B4;ATP1A3;SPG7;OSGEP;CACNA1I;DGUOK;PURA;NT5E;MAPK1;ZSWIM6;CNNM2;UGGT1;B3GALNT2;NGFR;SURF1;SLC12A5;MMAA;HOMER1;MGMT…	Disgenet
bladder	19/195	0.00708418	0.0755646	1.855921855921856	9.186610180886188	SVIL;ENTPD1;GSTM1;PTGIS;DMPK;RBPMS;KDM1B;AKR1B3;FMO5;PPFIBP2;PLCB4;CALD1;CDC42EP3;CAPN5;LY6D;ST8SIA6;MRVI1;PI16;WNT2	Mouse Gene Atlas
Peroxisome	1984-10-01	0.0124175	0.0767856	2.2675736961451247	9.951587825844234	GSTK1;GNPAT;ACOT8;PEX6;ECH1;AGPS;IDH2;HSD17B4;FAR1;MPV17	KEGG Mouse
Purine metabolism	14/136	0.0122322	0.0772159	1.9607843137254901	8.634670203300013	PRPS2;ENTPD1;PDE2A;ADK;ADCY4;AK3;NME3;AK8;NME1;DGUOK;NT5E;PDE10A;PPAT;ADSSL1	KEGG Mouse
Speech Disorders	15/92	8.41396e-05	0.0826924	3.1055900621118013	29.139855127614243	B3GALNT2;ASAH1;VPS13B;TREM2;NIPA2;UPB1;DDOST;FOXP1;RPS6KA3;TYROBP;OPHN1;ZDHHC9;DEAF1;ALDH7A1;CUL4B	Disgenet
macrophage_bone_marrow_2hr_LPS	30/365	0.0103902	0.0831216	1.5655577299412915	7.149733541062599	C1QB;HIP1;CEBPD;UBA6;MTMR14;ITSN1;CD5L;PDLIM1;CYSLTR1;RPS6KA5;STAP1;CD300LD;CCDC50;NCK1;VAV3;CLEC4B1;DUSP3;ANXA1;5430427O19RIK;SLC16A10;FRMD4B;GNG13;EVI2A;NFIA;ADAM15;BIN1;CDC37;B4GALT6;FOLR2;C1QC	Mouse Gene Atlas
Increased size of skull	26/212	5.10374e-05	0.0835992	2.336028751123091	23.086861309057497	NFIX;HEXB;ADK;HSD17B4;NLRC4;OPHN1;AKT3;AP1S2;IDS;GUSB;B3GALNT2;DNMT3A;IFT80;UBE2A;SYN1;TMCO1;FOXP1;FAM111A;BMP2;NFIA;ZDHHC9;GNAQ;PEX6;MAN2B1;SHANK3;CUL4B	Disgenet
Increased head circumference	26/214	5.98676e-05	0.0840541	2.3141967067200713	22.501803983927427	NFIX;HEXB;ADK;HSD17B4;NLRC4;OPHN1;AKT3;AP1S2;IDS;GUSB;B3GALNT2;DNMT3A;IFT80;UBE2A;SYN1;TMCO1;FOXP1;FAM111A;BMP2;NFIA;ZDHHC9;GNAQ;PEX6;MAN2B1;SHANK3;CUL4B	Disgenet
Memory impairment	30/266	6.86899e-05	0.0843856	2.1482277121374866	20.59271366673352	CX3CR1;CSF1R;ECM1;ALOX15;TREM2;SPG7;CFP;COMT;SLC6A4;PTGS1;RPS6KA3;DEAF1;MAPK1;TPPP;ARSA;NGFR;NQO2;GSTM1;S100A1;DNMT3A;SIGMAR1;LNPEP;SORL1;TYROBP;CDK5;BIN1;QPCT;TTC3;ITM2B;XPR1	Disgenet
dendritic_cells_myeloid_CD8a-	18/188	0.0102276	0.0892595	1.8237082066869301	8.35743593443359	FAM49A;1810033B17RIK;SIRPB1A;H2-DMA;ABCA9;MTHFS;NAV1;EMR4;IRAK4;CD209A;CYP4F16;GPR183;AP1S2;PLBD1;ST8SIA6;IER5;AMZ1;CCR2	Mouse Gene Atlas
Hypertrichosis	1949-11-01	3.66397e-05	0.0900237	4.275996112730807	43.676642960043324	ASXL1;SURF1;NAGLU;GLB1;TRPS1;UROS;IDS;MAN2B1;LTBP3;BCS1L;ACACA	Disgenet
Arginine and proline metabolism	1950-07-01	0.0149631	0.0906767	2.666666666666667	11.205772763621985	GAMT;ALDH2;MAOB;P4HA1;P4HA2;CKB;ALDH7A1	KEGG Mouse
Pathways in cancer	40/535	0.0158306	0.0922436	1.4241210502892745	5.904137275081574	CSF1R;MGST3;LAMA3;ADCY4;CALML4;RASGRP2;RASGRP4;HSP90B1;RASGRP3;EDNRA;EDNRB;RPS6KA5;GNGT2;FGF9;AKT3;MAPK1;IKBKG;SKP1A;WNT2;CDKN2B;TGFB2;GSTM1;SMAD3;ARHGEF12;PRKCB;DAPK1;TXNRD2;FN1;IGF1;PTK2;RUNX1;GNG13;BMP2;PLCB4;SMO;GNAQ;GNB3;ITGA6;PLCB1;CALM1	KEGG Mouse
Melanogenesis	11/100	0.0157425	0.0935292	2.0952380952380953	8.69814719408696	EDNRB;PLCB4;PRKCB;GNAQ;CREB3L2;ADCY4;MAPK1;CALML4;CALM1;PLCB1;WNT2	KEGG Mouse
Ischemic stroke	39/393	0.000106696	0.0953278	1.890221737549982	17.287078504836547	SELPLG;CFH;LRP1;F13A1;LPL;TREM2;HMGB1;COMT;LTC4S;PTGS1;CAMKK2;CRYZ;THBD;WRN;EDNRA;EDNRB;TIMP2;MAPK1;GAMT;VKORC1;CDKN2B;ZFHX3;PTGIS;HOMER1;HSPA4;GALNT2;IGF1;MUT;F5;SELP;MLXIPL;FABP4;TCN2;CDK5;KCNQ1;TBXAS1;GNB3;PADI4;PPIG	Disgenet
Big calvaria	26/212	5.10374e-05	0.100319	2.336028751123091	23.086861309057497	NFIX;HEXB;ADK;HSD17B4;NLRC4;OPHN1;AKT3;AP1S2;IDS;GUSB;B3GALNT2;DNMT3A;IFT80;UBE2A;SYN1;TMCO1;FOXP1;FAM111A;BMP2;NFIA;ZDHHC9;GNAQ;PEX6;MAN2B1;SHANK3;CUL4B	Disgenet
Th17 cell differentiation	11/102	0.0180304	0.10308	2.054154995331466	8.248858428034309	H2-DMB2;MAPK11;SMAD3;H2-DMA;H2-DMB1;H2-OB;MAPK1;H2-OA;IKBKG;IL27RA;RUNX1	KEGG Mouse
mast_cells_IgE	44/598	0.0152587	0.11268	1.401497053670967	5.861906055304638	RGS18;VPS29;TBC1D9B;HIP1;MAOB;ITPR2;ARHGAP18;DAPP1;BMI1;ANAPC11;PTGS1;SERPINB1A;2410002O22RIK;MFSD6;ATXN1;APH1B;HMG20A;MPV17;SH2B3;WLS;2810407C02RIK;MAP3K2;CMTM7;MBNL1;PARP3;ZFHX3;PRKCB;VWA5A;VEZF1;AP3B1;NAV1;SYNJ2BP;TEX2;RUNX1;GCFC1;INPP4B;P2RX4;TBC1D5;AKR1C13;TAGLN2;STT3B;GLT25D1;DFNA5;MXD4	Mouse Gene Atlas
Relaxin signaling pathway	13/131	0.0203208	0.114022	1.890221737549982	7.3645115992347785	SMAD3;ADCY4;ARRB1;GNG13;MAPK11;EDNRB;GNGT2;PLCB4;CREB3L2;AKT3;GNB3;MAPK1;PLCB1	KEGG Mouse
Calcium signaling pathway	17/189	0.0215701	0.116709	1.7132779037540942	6.572902612057676	CAMK1D;PRKCB;ITPR1;ATP2A3;ADCY4;ITPR2;CALML4;CACNA1I;CYSLTR1;EDNRA;EDNRB;PLCB4;P2RX4;GNAQ;CAMK1;CALM1;PLCB1	KEGG Mouse
Propanoate metabolism	1931-05-01	0.021528	0.1186	3.0721966205837172	11.792317194999603	LDHB;MCEE;PCCA;MUT;ACACA	KEGG Mouse
Endocrine and other factor-regulated calcium reabsorption	1955-07-01	0.0242935	0.122682	2.424242424242424	9.012238586847722	PLCB4;PRKCB;FXYD2;GNAQ;ATP1A3;ATP1A1;PLCB1	KEGG Mouse
Estrogen signaling pathway	13/134	0.0240047	0.123278	1.847903340440654	6.891767155436433	ITPR1;ADCY4;ITPR2;CALML4;HSP90B1;PLCB4;GNAQ;CREB3L2;AKT3;MAPK1;FKBP4;CALM1;PLCB1	KEGG Mouse
Amoebiasis	11/106	0.0233344	0.124041	1.9766397124887694	7.4278705378799135	SERPINB1A;TGFB2;PLCB4;PRKCB;GNAQ;ITGB2;LAMA3;FN1;CTSG;PLCB1;PTK2	KEGG Mouse
Intestinal immune network for IgA production	1943-06-01	0.0239031	0.124873	2.6578073089700998	9.923580193989654	H2-DMB2;H2-DMA;H2-DMB1;H2-OB;H2-OA;TNFSF13B	KEGG Mouse
Valine, leucine and isoleucine degradation	1956-07-01	0.0265504	0.131882	2.380952380952381	8.639782566668345	MCEE;ALDH2;PCCA;OXCT1;MCCC1;MUT;ALDH7A1	KEGG Mouse
cellular protein metabolic process (GO:0044267)	45/485	0.000157893	0.134288	1.7673048600883654	15.470270364813159	RPL30;MRPS15;RPL31;PRKDC;PROS1;OMA1;MRPL35;LTBP1;GSPT1;HSP90B1;UBE2L3;IMMP2L;APH1B;PPP4R2;RPL14;CTSG;RPL15;ST3GAL1;UBE2I;RPL21;RPL23;ABCA3;RPL22;RPS6;TMEM132A;FN1;RPL13A;RPSA;IGF1;MRPL24;RABGGTA;SORL1;PDIA6;F5;DNAJC3;RPS25;RPL27A;QPCT;UBE2N;MAN2B1;PADI4;TGFBI;MFGE8;ITM2B;RPS24	BP
Cortisol synthesis and secretion	1969-08-01	0.0276495	0.135126	2.2084195997239475	7.92413345196514	CACNA1I;PLCB4;GNAQ;CREB3L2;ADCY4;ITPR1;ITPR2;PLCB1	KEGG Mouse
cotranslational protein targeting to membrane (GO:0006613)	15/94	0.000108233	0.138079	3.0395136778115504	27.75446723340106	RPL30;RPL21;RPL31;RPL23;RPL22;RPS6;RPL13A;RPSA;RPS25;RPL27A;RPL14;SSR1;RPL15;SEC62;RPS24	BP
gene expression (GO:0010467)	40/412	0.000140015	0.1429	1.849283402681461	16.410092541577708	CREBZF;RPL30;MRPS15;RPL31;HNRNPU;ASH2L;BAZ2B;MRPL35;GSPT1;LMF1;RBM3;RBM4;ATXN1;DHX33;RPL14;RPL15;SRSF10;MEF2A;DDX17;RPL21;RBPMS;NCBP2;RPL23;RPL22;RPS6;CPSF2;RPL13A;RPSA;THOC2;MRPL24;SORL1;WDR33;THAP1;RPS25;TSPAN14;RPL27A;SRSF3;NUP35;SRSF7;RPS24	BP
Oxytocin signaling pathway	14/154	0.0321647	0.15228	1.7316017316017318	5.951317467740022	CAMK1D;PRKCB;ITPR1;ADCY4;ITPR2;PRKAG2;CALML4;CAMKK2;PLCB4;GNAQ;MAPK1;CAMK1;CALM1;PLCB1	KEGG Mouse
Rheumatoid arthritis	1984-09-01	0.0318296	0.153085	2.0408163265306123	7.035425538946108	H2-DMB2;TGFB2;H2-DMA;H2-DMB1;ITGB2;H2-OB;H2-OA;LTB;TNFSF13B	KEGG Mouse
Inflammatory bowel disease (IBD)	1959-07-01	0.0341657	0.159265	2.2598870056497176	7.630580431530599	H2-DMB2;TGFB2;SMAD3;H2-DMA;H2-DMB1;H2-OB;H2-OA	KEGG Mouse
Insulin secretion	1986-09-01	0.0362875	0.164106	1.993355481727575	6.610526600825512	PLCB4;PRKCB;FXYD2;GNAQ;CREB3L2;ADCY4;ATP1A3;ATP1A1;PLCB1	KEGG Mouse
glycosaminoglycan catabolic process (GO:0006027)	1957-12-01	3.24798e-05	0.165745	4.010025062656641	41.443173024001894	HGSNAT;NAGLU;GLB1;HEXB;HEXA;CHORDC1;SDC3;IDS;HPSE;GUSB;LYVE1;CD44	BP
Gap junction	1986-09-01	0.0362875	0.166593	1.993355481727575	6.610526600825512	MAP3K2;PLCB4;PRKCB;GNAQ;ADCY4;ITPR1;ITPR2;MAPK1;PLCB1	KEGG Mouse
High density lipoprotein measurement	33/323	0.000206392	0.169035	1.9460415745245467	16.513585478414146	MACF1;LRP1;JMJD1C;PRKAG2;LPL;ARRB1;PEPD;COMT;UBE2L3;SLC6A4;TRPS1;STAB1;CAPN5;CD36;PLTP;LYN;MSR1;STARD13;ZFHX3;GALNT2;PDE2A;APOC4;IGF1;IRAK4;SYN1;F5;PLA2G15;SELP;MLXIPL;APOC1;DPEP2;RPS24;CD44	Disgenet
AGE-RAGE signaling pathway in diabetic complications	10/101	0.0392994	0.175114	1.885902876001886	6.103809882289343	THBD;MAPK11;TGFB2;SMAD3;PLCB4;PRKCB;AKT3;FN1;MAPK1;PLCB1	KEGG Mouse
hyaluronan catabolic process (GO:0030214)	2016-06-01	0.000104855	0.178358	7.142857142857143	65.44951630928945	HEXB;HEXA;CHORDC1;GUSB;LYVE1;CD44	BP
Alzheimer disease	15/175	0.0425629	0.179119	1.6326530612244898	5.153914726233451	LRP1;ITPR1;ATP2A3;LPL;ITPR2;CALML4;ERN1;COX7A2L;APH1B;PLCB4;CDK5;GNAQ;MAPK1;CALM1;PLCB1	KEGG Mouse
Glioma	1975-08-01	0.0425496	0.181585	2.031746031746032	6.414394652237779	CAMK1D;PRKCB;AKT3;MAPK1;CALML4;IGF1;CAMK1;CALM1	KEGG Mouse
Malaria	1949-06-01	0.0421761	0.182562	2.3323615160349855	7.384028905780248	SELP;TGFB2;LRP1;ITGB2;CD36;THBS3	KEGG Mouse
Amino sugar and nucleotide sugar metabolism	1949-06-01	0.0421761	0.185208	2.3323615160349855	7.384028905780248	CYB5R1;HEXB;HEXA;UAP1;CYB5RL;CMAH	KEGG Mouse
Renin secretion	1976-08-01	0.0454635	0.188705	2.0050125313283207	6.197185576721178	EDNRA;PLCB4;GNAQ;ITPR1;ITPR2;CALML4;PLCB1;CALM1	KEGG Mouse
Progesterone-mediated oocyte maturation	1990-09-01	0.0464448	0.190173	1.9047619047619049	5.846647702326934	RPS6KA3;ANAPC13;MAPK11;AKT3;ADCY4;MAPK1;IGF1;CPEB3;ANAPC11	KEGG Mouse
Primary bile acid biosynthesis	2016-03-01	0.0484345	0.195676	3.5714285714285716	10.812649899826988	CYP39A1;ACOT8;HSD17B4	KEGG Mouse
Retrograde endocannabinoid signaling	13/150	0.0523246	0.20861	1.650793650793651	4.8703173740651655	PRKCB;ITPR1;ADCY4;ITPR2;GNG13;MAPK11;GNGT2;PLCB4;GNAQ;GNB3;MAPK1;DAGLB;PLCB1	KEGG Mouse
Metabolism of xenobiotics by cytochrome P450	1966-07-01	0.0571918	0.219356	2.0202020202020203	5.780495694557937	CBR2;GSTK1;GSTM1;MGST3;EPHX1;DHDH;UGT1A6B	KEGG Mouse
Glycine, serine and threonine metabolism	1940-05-01	0.056843	0.220813	2.380952380952381	6.827292944307762	GAMT;THA1;MAOB;SARDH;ALDH7A1	KEGG Mouse
Mucin type O-glycan biosynthesis	2028-04-01	0.0567421	0.223284	2.7210884353741496	7.807450996268693	GALNT4;GALNT2;ST3GAL1;GALNT10	KEGG Mouse
Ubiquitin mediated proteolysis	12/138	0.0593618	0.224833	1.6563146997929608	4.677604975513325	ANAPC13;UBE2I;UBA6;NEDD4;UBE2N;TRIP12;KLHL13;UBE2A;SKP1A;UBE2L3;ANAPC11;CUL4B	KEGG Mouse
carboxylic acid catabolic process (GO:0046395)	2029-08-01	8.97272e-05	0.228939	5.254515599343185	48.96544580532627	PON3;ACOT8;HEXB;HEXA;CHORDC1;GUSB;LYVE1;CD44	BP
Epilepsy	89/1176	0.000305213	0.230741	1.4415289925494008	11.668455833465805	DPAGT1;ECM1;SLC46A1;HIP1;ACY1;PROS1;HEXA;ADK;HNRNPU;TREM2;HMGB1;COMT;RPS6KA3;OPHN1;NAGLU;GM2A;ALDH2;AKT3;DPYSL3;COTL1;IDS;IKBKG;CTSF;GLUL;MEF2A;GAMT;ARSA;HGSNAT;MCCC1;VPS13B;CASK;MOGS;BCS1L;DDOST;SYN1;ERN1;LMBRD1;ZEB2;TYROBP;PCCA;KCNQ1;PEX6;FAR1;PPIG;NAT8L;PLCB1;SHANK3;ALDH7A1;MAPRE2;XPR1;C1QA;ASAH1;LMAN2L;HSD17B4;ATP1A3;OSGEP;DGUOK;PURA;DEAF1;MAPK1;ZSWIM6;CNNM2;B3GALNT2;SURF1;SLC12A5;MMAA;HSPA4;…	Disgenet
macrophage_peri_LPS_thio_1hrs	42/598	0.0340603	0.233556	1.3377926421404682	4.521233842715164	STEAP3;AHNAK;LYZ1;ITGB2;ATP1A3;3830612M24;ADO;LIPA;FAM129B;LMF1;FGD4;FGD6;DPP7;NAGLU;OPHN1;LONRF3;GUSB;AMZ1;5031439G07RIK;SRPK3;DUSP3;S100A1;AF251705;DNMT3A;MYO5A;SLC16A10;GPR137B;PTPRE;ZEB2;TEC;MTF1;QPCT;ATG4C;1700112E06RIK;MAN2B1;DAGLB;MFGE8;GLT25D1;MYO1F;TRIM33;CD44;DNASE1L1	Mouse Gene Atlas
Inflammatory mediator regulation of TRP channels	11/127	0.0705208	0.2638	1.6497937757780279	4.375000988016363	MAPK11;PLCB4;PRKCB;GNAQ;ITPR1;ADCY4;ITPR2;CALML4;IGF1;CALM1;PLCB1	KEGG Mouse
Osteoclast differentiation	11/128	0.0736841	0.265789	1.6369047619047619	4.268996670146808	CSF1R;SIRPB1A;MAPK11;TGFB2;TYROBP;TEC;AKT3;MAPK1;TREM2;LCP2;IKBKG	KEGG Mouse
Thyroid hormone signaling pathway	10/115	0.0803334	0.267484	1.6563146997929608	4.176513957260716	MED14;PLCB4;PRKCB;FXYD2;AKT3;ATP1A3;MAPK1;SLC16A10;ATP1A1;PLCB1	KEGG Mouse
Fluid shear stress and atherosclerosis	12/143	0.0734439	0.268114	1.5984015984015985	4.173800361959976	MEF2A;THBD;MAPK11;GSTM1;CAV2;MGST3;AKT3;CALML4;IKBKG;CALM1;PTK2;HSP90B1	KEGG Mouse
Glyoxylate and dicarboxylate metabolism	1931-04-01	0.0772046	0.268885	2.457757296466974	6.295045377867986	MCEE;PCCA;GLUL;MUT	KEGG Mouse
dorsal_root_ganglia	38/541	0.0420836	0.269335	1.337910395211689	4.238629285663985	ANKRD13D;UBA6;ARHGAP39;ASAP1;BPHL;PITPNC1;OPHN1;FUNDC1;AKT3;DPYSL3;BTBD2;NIPAL3;CAPN5;CPNE3;SKP1A;EVI5;RAB6B;CDKL2;NGFR;MBNL2;TLE1;ATRNL1;DYNLT3;NAV1;UBE2A;DNAJA1;MAPK11;BCAM;TPPP3;REEP5;CDK5;KLHL5;VAPB;FXYD2;GNAQ;RGS10;TLN2;MAPRE2	Mouse Gene Atlas
Human cytomegalovirus infection	19/255	0.0793848	0.270265	1.419234360410831	3.595556729023758	ARHGEF12;PRKCB;ADCY4;ITPR1;ITPR2;CALML4;PTK2;GNG13;MAPK11;GNGT2;PLCB4;GNAQ;CREB3L2;AKT3;GNB3;MAPK1;IKBKG;CALM1;PLCB1	KEGG Mouse
Autophagy	11/130	0.0802768	0.270265	1.6117216117216118	4.0652047956470065	ERN1;ATG16L2;DAPK1;MTMR14;AKT3;ITPR1;ATG4C;MAPK1;HMGB1;SNAP29;CAMKK2	KEGG Mouse
Carbohydrate digestion and absorption	1943-05-01	0.0732896	0.270814	2.2148394241417497	5.788120911186977	PRKCB;FXYD2;AKT3;ATP1A3;ATP1A1	KEGG Mouse
Human immunodeficiency virus 1 infection	18/238	0.0770844	0.271588	1.4405762304921967	3.69198616225218	PRKCB;ITPR1;ITPR2;CALML4;IRAK4;PTK2;GNG13;MAPK11;GNGT2;GNAQ;AKT3;AP1S2;GNB3;MAPK1;IKBKG;CALM1;SKP1A;CUL4B	KEGG Mouse
Mineral absorption	1944-05-01	0.0792897	0.273009	2.1645021645021645	5.486249948202785	SLC46A1;FXYD2;TRF;ATP1A3;ATP1A1	KEGG Mouse
Drug metabolism	10/114	0.0767632	0.273638	1.670843776106934	4.289105284218883	GSTK1;GSTM1;MAOB;MGST3;NME3;GUSB;UPB1;FMO5;UGT1A6B;NME1	KEGG Mouse
Th1 and Th2 cell differentiation	1987-08-01	0.0861731	0.280757	1.7515051997810618	4.293635769566614	H2-DMB2;MAPK11;H2-DMA;H2-DMB1;H2-OB;MAPK1;H2-OA;IKBKG	KEGG Mouse
Glycosphingolipid biosynthesis	1945-05-01	0.0855441	0.281738	2.1164021164021163	5.2036464108822384	GLB1;HEXB;HEXA;ST3GAL1;ST3GAL3	KEGG Mouse
Congenital Myotonic Dystrophy	2019-08-04	0.000445973	0.292202	9.523809523809524	73.4785874242566	MBNL1;DMPK;BIN1;QPCT	Disgenet
protein targeting to ER (GO:0045047)	14/98	0.00058611	0.299092	2.7210884353741496	20.250347439071817	RPL30;RPL21;RPL31;RPL23;RPL22;RPS6;RPL13A;RPSA;RPS25;RPL27A;RPL14;RPL15;SEC62;RPS24	BP
Cerebrovascular accident	62/767	0.000490756	0.301447	1.539703234618489	11.731866221469827	ITGB2;PRKAG2;F13A1;CHD3;HMGB1;SLC6A4;C4B;THBD;EDNRA;EDNRB;ALDH2;TIMP2;IDS;CD36;GTF2I;CCR2;VKORC1;GSTK1;ARSA;ENTPD1;ANXA1;S100A1;SIGMAR1;F5;PLA2G15;KCNQ1;SRSF3;PADI4;ALDH7A1;WDFY4;CX3CR1;PON3;SELPLG;CFH;CEBPD;LRP1;LPL;LTC4S;PTGS1;CALD1;TSPAN2;TPPP;SH2B3;CDKN2B;ZFHX3;GSTM1;SMAD3;HOMER1;TXNRD2;HSPA4;GALNT2;IGF1;WDR12;SELP;TCN2;CDK5;GNAQ;GNB3;HPSE;TGFBI;CALM1;RAMP1	Disgenet
nuclear-transcribed mRNA catabolic process, nonsense-mediated decay (GO:0000184)	15/113	0.0008337	0.303883	2.528445006321113	17.925758347812916	RPL30;RPL21;RPL31;NCBP2;RPL23;RPL22;RPS6;RPL13A;RPSA;GSPT1;RPS25;RPL27A;RPL14;RPL15;RPS24	BP
MAPK signaling pathway	21/294	0.0949861	0.306179	1.3605442176870748	3.202754935617719	MAP3K2;NGFR;CSF1R;TGFB2;DUSP3;PRKCB;ARRB1;IGF1;IRAK4;RASGRP2;RASGRP4;RASGRP3;RPS6KA3;CACNA1I;MAPK11;RPS6KA5;FGF9;AKT3;MAPK1;FLNB;IKBKG	KEGG Mouse
cellular response to amyloid-beta (GO:1904646)	2023-06-01	0.000963369	0.307255	4.968944099378882	34.50968380917112	NGFR;LRP1;CDK5;ATP1A3;IGF1;CD36	BP
viral transcription (GO:0019083)	15/114	0.000914419	0.311085	2.506265664160401	17.53689629858837	RPL30;RPL21;RPL31;RPL23;RPL22;RPS6;RPL13A;RPSA;RPS25;RPL27A;RPL14;NUP35;RPL15;RPS24;MON1B	BP
Gangliosidoses, GM2	2019-08-04	0.000445973	0.313073	9.523809523809524	73.4785874242566	GM2A;GLB1;HEXB;HEXA	Disgenet
Prion diseases	1934-04-01	0.100838	0.314989	2.2408963585434174	5.141151357975667	C1QB;C1QA;MAPK1;C1QC	KEGG Mouse
Antigen processing and presentation	1990-08-01	0.100077	0.315868	1.6931216931216932	3.8972518901476225	H2-DMB2;HSPA4;H2-DMA;H2-DMB1;H2-OB;RFXANK;KLRD1;H2-OA	KEGG Mouse
Glycerolipid metabolism	1961-06-01	0.0997886	0.318273	1.873536299765808	4.317940668713581	DGKG;DGKD;ALDH2;LPL;AKR1B3;ALDH7A1	KEGG Mouse
Proximal tubule bicarbonate reclamation	2022-03-01	0.105884	0.320827	2.5974025974025974	5.832247341945619	FXYD2;ATP1A3;ATP1A1	KEGG Mouse
SRP-dependent cotranslational protein targeting to membrane (GO:0006614)	13/90	0.000817582	0.320932	2.751322751322751	19.559593106739523	RPL30;RPL21;RPL31;RPL23;RPL22;RPS6;RPL13A;RPSA;RPS25;RPL27A;RPL14;RPL15;RPS24	BP
Ras signaling pathway	17/233	0.107157	0.321471	1.389740445534437	3.1039311998079717	NGFR;CSF1R;PRKCB;CALML4;IGF1;RASGRP2;RASGRP4;GNG13;RASGRP3;GNGT2;FGF9;RASA3;AKT3;GNB3;MAPK1;IKBKG;CALM1	KEGG Mouse
sphingolipid metabolic process (GO:0006665)	15/117	0.0011973	0.321571	2.4420024420024418	16.4290165286693	ARSA;ASAH1;ELOVL5;HEXB;HEXA;TEX2;PLA2G15;GM2A;PRKD3;GLB1;VAPB;ARSK;PPT1;ESYT2;ARSG	BP
negative regulation of phosphorylation (GO:0042326)	1976-12-01	0.000569327	0.322809	3.007518796992481	22.46933798731797	PRDX3;LYN;MLXIPL;CDKN2B;IBTK;PRKDC;LRRK2;CHORDC1;DNAJC10;MYADM;HNRNPU;STAP1	BP
Other types of O-glycan biosynthesis	2022-03-01	0.105884	0.324068	2.5974025974025974	5.832247341945619	ST6GAL1;PLOD3;ST3GAL3	KEGG Mouse
TGF-beta signaling pathway	1991-08-01	0.104976	0.324568	1.6745159602302462	3.7743994113298305	TGFB2;CDKN2B;BMP2;SMAD3;MAPK1;SKP1A;LTBP1;SMAD5	KEGG Mouse
short-chain fatty acid catabolic process (GO:0019626)	2019-08-04	0.000445973	0.325114	9.523809523809524	73.4785874242566	MCEE;PCCA;MMAA;MUT	BP
Morphine addiction	1992-08-01	0.110005	0.32678	1.6563146997929608	3.6558629170340775	GNGT2;PDE10A;PRKCB;PDE2A;ADCY4;GNB3;ARRB1;GNG13	KEGG Mouse
ether lipid metabolic process (GO:0046485)	2019-09-04	0.000769403	0.327189	8.465608465608465	60.69752686397868	GNPAT;AGMO;AGPS;FAR1	BP
regulation of mRNA splicing, via spliceosome (GO:0048024)	1961-10-01	0.00119511	0.338812	3.12256049960968	21.013335499392436	DDX17;RBM4;MBNL1;DDX5;MBNL2;HNRNPU;SRSF3;SAP18;SRSF7;SRSF10	BP
Hyperammonemia	16/121	0.000592711	0.342657	2.518693427784337	18.715915159917543	ARSA;HGSNAT;MMAA;MCCC1;LIPA;MUT;MCEE;LMBRD1;NAGLU;GM2A;PCCA;GLB1;PPT1;IDS;MAN2B1;GLUL	Disgenet
granulo_mono_progenitor	11/124	0.0615592	0.347629	1.6897081413210446	4.710493376423558	ERN1;NIN;BC005764;H2AFY;VPS13C;AGPS;DNAJC11;MOGS;PRTN3;CTSG;MUT	Mouse Gene Atlas
Graft-versus-host disease	1964-06-01	0.118565	0.348788	1.7857142857142858	3.8076669879421647	H2-DMB2;H2-DMA;H2-DMB1;H2-OB;KLRD1;H2-OA	KEGG Mouse
regulation of small GTPase mediated signal transduction (GO:0051056)	17/141	0.00117173	0.351726	2.2965214454576155	15.499852898333291	VAV3;STARD13;ARHGEF12;ITSN1;ARHGAP18;ARHGEF18;ARHGAP39;ARHGAP4;FGD2;TIAM2;FGD3;FGD4;OPHN1;ARHGDIB;TAGAP;CGNL1;ARHGEF6	BP
adipose_brown	32/456	0.0587411	0.352447	1.3366750208855471	3.788959091145367	IFI27L1;PON3;AK3;ITPR2;DBI;LTC4S;ACACA;TMEM143;MCEE;IMMP2L;OPHN1;PRKAR2B;CD36;CNNM2;SLC25A44;D3ERTD751E;SREBF1;ARHGEF12;MMAA;SORT1;ECH1;MCCC1;DHDH;PTGR2;MUT;GSTZ1;GNPAT;DHRS7;FABP4;NFIA;PCCA;PEX6	Mouse Gene Atlas
aminoglycan catabolic process (GO:0006026)	1933-07-01	0.00138392	0.353108	4.040404040404041	26.597308378859204	HGSNAT;NAGLU;GLB1;SDC3;IDS;HPSE;GUSB	BP
short-chain fatty acid metabolic process (GO:0046459)	2019-09-04	0.000769403	0.356933	8.465608465608465	60.69752686397868	MCEE;PCCA;MMAA;MUT	BP
B-cells_GL7negative_Alum	27/379	0.0671171	0.357958	1.356954391255183	3.6655626182038232	DDX5;SLC25A3;DGKD;ATP8A1;JMJD1C;BAZ2B;1700106N22RIK;TMEM143;RASGRP3;RPS6KA5;VTI1A;H2-OB;NCKAP1L;IER5;SRPK3;FBXW13;ARHGEF18;PTGR2;MAPK11;RALGAPB;ASPH;BIN1;PISD-PS3;ATF7;CLEC2I;ZFP652;SRSF7	Mouse Gene Atlas
hyaluronan metabolic process (GO:0030212)	2021-06-01	0.000566699	0.361483	5.442176870748299	40.68398839841012	HEXB;HEXA;CHORDC1;GUSB;LYVE1;CD44	BP
GTPase activator activity (GO:0005096)	27/250	0.00031491	0.362461	2.0571428571428574	16.587203047585078	RGS18;TBC1D9B;LRRK2;RAP1GDS1;AGAP1;ARHGAP18;ARHGAP39;ARRB1;ASAP1;ARHGAP4;RASGRP3;OPHN1;TAGAP;NCKAP1L;EVI5;TBC1D16;VAV3;STARD13;TBC1D2B;RALGAPB;RASA3;TBC1D5;GNAQ;CDC42EP3;RGS10;PLCB1;ARHGEF6	MF
regulation of heart contraction (GO:0008016)	13/96	0.00150364	0.365384	2.579365079365079	16.765532512552948	TGFB2;DMPK;S100A1;ATP2A3;ITPR1;ITPR2;ATP1A3;ATP1A1;P2RX4;ASPH;KCNQ1;FXYD2;CALM1	BP
Alanine, aspartate and glutamate metabolism	1937-04-01	0.127374	0.367564	2.0592020592020592	4.243254370183692	PPAT;ADSSL1;NAT8L;GLUL	KEGG Mouse
AMPK signaling pathway	10/126	0.126206	0.367698	1.5117157974300832	3.1290044152334984	SREBF1;CAB39L;CREB3L2;AKT3;PRKAG2;IGF1;CD36;ELAVL1;ACACA;CAMKK2	KEGG Mouse
Vitamin digestion and absorption	2024-03-01	0.129044	0.36887	2.380952380952381	4.8752483439400685	SLC46A1;LMBRD1;TCN2	KEGG Mouse
Cushing syndrome	12/159	0.131881	0.369999	1.4375561545372866	2.9122826040154526	CACNA1I;CDKN2B;PLCB4;GNAQ;CREB3L2;ITPR1;ADCY4;ITPR2;MAPK1;ASH2L;PLCB1;WNT2	KEGG Mouse
Systemic lupus erythematosus	11/143	0.131792	0.373206	1.4652014652014653	2.9692724868179328	C4B;C1QB;C1QA;H2-DMB2;H2AFY;H2-DMA;H2-DMB1;H2-OB;CTSG;H2-OA;C1QC	KEGG Mouse
Hepatosplenomegaly	1957-10-01	0.000691702	0.377669	3.341687552213868	24.315307182060323	RNASEH2C;NAGLU;S100A1;HEXB;TIMP2;LPL;LIPA;MS4A1;RUNX1;LMF1	Disgenet
Pyruvate metabolism	1938-04-01	0.136807	0.380299	2.0050125313283207	3.9883356866909696	LDHB;ALDH2;ALDH7A1;ACACA	KEGG Mouse
viral gene expression (GO:0019080)	14/111	0.0020122	0.380306	2.4024024024024024	14.915375402376942	RPL30;RPL21;RPL31;RPL23;RPL22;RPS6;RPL13A;RPSA;RPS25;RPL27A;RPL14;NUP35;RPL15;RPS24	BP
glycosphingolipid metabolic process (GO:0006687)	1955-09-01	0.00210378	0.383413	3.116883116883117	19.21253395244959	ARSA;ASAH1;GM2A;GLB1;HEXB;HEXA;ARSK;ESYT2;ARSG	BP
regulation of GTPase activity (GO:0043087)	20/189	0.00228265	0.388279	2.015621063240111	12.259850914355978	VAV3;CAV2;DOCK8;LRRK2;RAP1GDS1;RASGRP2;MUT;PTK2;FGD2;FGD3;DOCK11;FGD4;SIPA1L1;FGD6;RGS10;PLXNB2;PRTN3;ITGA6;EVI5;PLXNA4	BP
glycolipid metabolic process (GO:0006664)	1966-10-01	0.00220774	0.388486	2.886002886002886	17.65017535002637	ARSA;ASAH1;GM2A;GLB1;HEXB;HEXA;ARSK;ST8SIA6;ESYT2;ARSG	BP
keratan sulfate metabolic process (GO:0042339)	1935-07-01	0.0019881	0.390203	3.8095238095238098	23.69743296099736	GLB1;HEXB;HEXA;CHST1;B4GALT6;ST3GAL1;ST3GAL3	BP
response to amyloid-beta (GO:1904645)	2026-06-01	0.00192006	0.391922	4.395604395604396	27.496264189838946	NGFR;LRP1;CDK5;ATP1A3;CD36;IGF1	BP
Mucopolysaccharidoses	2026-06-01	0.00192006	0.393132	4.395604395604396	27.496264189838946	HGSNAT;NAGLU;IDS;ARSG;GUSB;PDIA5	Disgenet
positive regulation of fatty acid biosynthetic process (GO:0045723)	2019-11-04	0.0018516	0.393697	6.926406926406927	43.57890594049045	MLXIPL;LPGAT1;ELOVL5;APOC2	BP
positive regulation of programmed cell death (GO:0043068)	25/258	0.00239891	0.394892	1.845699520118125	11.13462548578099	MTCH1;TNFAIP8;LRRK2;ITSN1;HMGB1;NLRC4;FGD2;FGD3;FGD4;APH1B;ING3;SAP18;UNC13B;VAV3;NGFR;ARHGEF12;RPS6;ARHGEF18;TIAM2;DNAJA1;BMP2;BIN1;ITGA6;PPID;ARHGEF6	BP
Gangliosidosis GM1	2019-11-04	0.0018516	0.395599	6.926406926406927	43.57890594049045	NFIX;NFIA;GLB1;HEXA	Disgenet
Familial hyperchylomicronemia syndrome	2019-05-03	0.00133212	0.39673	11.428571428571429	75.66837881697607	APOC2;LPL;LMF1	Disgenet
Primitive reflexes (palmomental, snout, glabellar)	2019-09-04	0.000769403	0.397984	8.465608465608465	60.69752686397868	TYROBP;GM2A;TREM2;CTSF	Disgenet
Asymmetric Septal Hypertrophy	2018-05-01	0.00190698	0.398762	5.291005291005291	33.1335157688918	HGSNAT;NAGLU;PRKAG2;NLRC4;CD36	Disgenet
Human T-cell leukemia virus 1 infection	17/245	0.14748	0.398987	1.3216715257531584	2.529760121242676	CDKN2B;TGFB2;SMAD3;H2-DMA;ITGB2;ADCY4;ANAPC11;H2-DMB2;ESPL1;H2-DMB1;CREB3L2;AKT3;H2-OB;MAPK1;TLN2;IKBKG;H2-OA	KEGG Mouse
African trypanosomiasis	1939-04-01	0.146513	0.39994	1.9536019536019535	3.7521719657118413	PLCB4;PRKCB;GNAQ;PLCB1	KEGG Mouse
Epstein-Barr virus infection	16/229	0.150053	0.402354	1.3308380120607195	2.5242909550539103	LYN;ENTPD1;CR2;H2-DMA;IRAK4;H2-DMB2;MAPK11;CD19;NEDD4;H2-DMB1;AKT3;H2-OB;FCER2A;IKBKG;H2-OA;CD44	KEGG Mouse
Fc epsilon RI signaling pathway	1968-06-01	0.146099	0.402437	1.6806722689075633	3.2327203036719743	VAV3;LYN;MAPK11;AKT3;MAPK1;LCP2	KEGG Mouse
Bilateral cataracts (disorder)	14/111	0.0020122	0.40359	2.4024024024024024	14.915375402376942	GSTK1;TGFB2;GSTM1;DMPK;HSPA4;FN1;SORD;GSPT1;CRYZ;ABHD12;WRN;CHST1;FAR1;TGFBI	Disgenet
oligosaccharide metabolic process (GO:0009311)	1964-10-01	0.001742	0.404064	2.9761904761904763	18.90691738317498	ST6GAL1;FUT8;GALNT4;GALNT2;MAN2B2;ST8SIA6;MAN2B1;ST3GAL1;GALNT10;ST3GAL3	BP
Tay-Sachs Disease	2019-11-04	0.0018516	0.40439	6.926406926406927	43.57890594049045	GM2A;FCGRT;HEXB;HEXA	Disgenet
Severe mental retardation (I.Q. 20-34)	23/223	0.00157489	0.407315	1.9645526371983772	12.67838378514122	DPAGT1;LMAN2L;DMPK;ACY1;ITSN1;HNRNPU;CASK;UBE2A;HNMT;SMARCA2;PIGV;SLC9A3R2;ASXL1;ZEB2;NIN;NAGLU;SNX14;FAR1;ZSWIM6;CNNM2;SNAP29;SHANK3;CUL4B	Disgenet
Spliceosome	10/132	0.156165	0.407913	1.443001443001443	2.6794296565399587	DDX5;NCBP2;TRA2A;HNRNPU;SRSF3;THOC2;SRSF7;SF3B1;SRSF10;U2AF1L4	KEGG Mouse
regulation of phagocytosis, engulfment (GO:0060099)	2019-06-03	0.00256019	0.408271	9.523809523809524	56.83497105373424	ALOX15;STAP1;NCKAP1L	BP
Presenile dementia	32/361	0.00274472	0.408714	1.6884316053291124	9.95849886599662	LRPAP1;CSF1R;MAOB;LRP1;LRRK2;TREM2;COMT;SLC6A4;ATXN1;NAGLU;ALDH2;DPYSL2;STK16;CTSF;SF3B1;PLXNA4;SREBF1;S100A1;IDH2;SIGMAR1;FN1;RPSA;IGF1;SORL1;TYROBP;BIN1;QPCT;AGPS;APOC1;PPIG;CALM1;ITM2B	Disgenet
Folate biosynthesis	2026-03-01	0.153795	0.408771	2.197802197802198	4.114580002639284	QDPR;AKR1B3;PCBD2	KEGG Mouse
Eruptive xanthoma	2019-05-03	0.00133212	0.409128	11.428571428571429	75.66837881697607	APOC2;LPL;LMF1	Disgenet
positive regulation of glycoprotein biosynthetic process (GO:0010560)	2019-11-04	0.0018516	0.410814	6.926406926406927	43.57890594049045	CHORDC1;IGF1;PLCB1;RAMP1	BP
FoxO signaling pathway	10/132	0.156165	0.41146	1.443001443001443	2.6794296565399587	MAPK11;TGFB2;CDKN2B;SMAD3;HOMER1;AKT3;S1PR1;PRKAG2;MAPK1;IGF1	KEGG Mouse
Coarse hair	1944-08-01	0.00184246	0.411538	3.4632034632034636	21.806598704554006	RPS6KA3;HGSNAT;NAGLU;PLOD3;HR;IKBKG;BCS1L;TMCO1	Disgenet
Neurologic Symptoms	15/119	0.00142416	0.411665	2.4009603841536613	15.736316877432971	ARSA;SURF1;HIP1;ANXA1;CFH;HSPA4;AP3B1;SYN1;QDPR;GLB1;IDS;ZSWIM6;MPV17;TPPP;SHANK3	Disgenet
Neurodegenerative Disorders	58/744	0.00172097	0.412528	1.48489503328213	9.451162779279043	HEXB;LRRK2;HEXA;TREM2;COMT;SLC6A4;ABHD12;NAGLU;GM2A;DPYSL2;IDS;GUSB;CCR2;ARSA;ANXA1;S100A1;SIGMAR1;TYROBP;PADI4;MFGE8;SRSF7;PPID;CX3CR1;CSF1R;PON3;ASAH1;CFH;CEBPD;MAOB;MGST3;ITPR1;ITPR2;LPL;SPG7;ATXN1;MAPK1;TPPP;WNT2;PLXNA4;NGFR;SURF1;NQO2;GSTM1;SORT1;CAV2;HSPA4;IGF1;TPPP3;PDE10A;CDK5;VAPB;GLB1;NEDD4;DNAJC10;PPT1;RGS10;CALM1;ITM2B	Disgenet
Triglycerides measurement	31/335	0.00163731	0.412601	1.7626154939587775	11.306653781730894	LRP1;PRKDC;JMJD1C;LPL;ARRB1;PEPD;SLC6A4;EDNRA;MPV17;CD36;PLTP;MEF2A;ABCC3;MSR1;STARD13;ZFHX3;GALNT2;FN1;VPS13B;TIMD4;IGF1;IRAK4;SORL1;PLA2G15;MLXIPL;GLB1;KCNQ1;TBXAS1;APOC1;ITGA6;CD44	Disgenet
Coronary Arteriosclerosis	59/759	0.00168431	0.413834	1.4806449589058286	9.455992393902052	F13A1;HMGB1;COMT;LIPA;SLC6A4;THBD;CYSLTR1;EDNRA;EDNRB;ALDH2;CD36;GLUL;CCR2;MEF2A;VKORC1;GSTK1;MYLIP;ARSA;SREBF1;ENTPD1;ANXA1;F5;RUNX1;GPR162;PADI4;CD44;XPR1;CX3CR1;PON3;SELPLG;CFH;LRP1;ALOX15;LPL;LTC4S;LTBP1;GMCL1;PTGS1;SELENBP1;WRN;APH1B;PLTP;SH2B3;CDKN2B;GSTM1;SORT1;HSPA4;GALNT2;FN1;IRF2BP2;IGF1;WDR12;SELP;MLXIPL;BMP2;FABP4;APOC1;GNB3;HPSE	Disgenet
Dementia	37/435	0.00274316	0.414766	1.6201423097974823	9.556643566052367	LRPAP1;CSF1R;ASAH1;LRP1;LRRK2;HEXA;TREM2;COMT;SLC6A4;SULT1A1;ATXN1;NAGLU;GM2A;ALDH2;STK16;CTSF;SF3B1;PLXNA4;GSTK1;SREBF1;S100A1;VPS13C;SIGMAR1;IDH2;FN1;RPSA;IGF1;SORL1;ASXL1;TYROBP;BIN1;QPCT;AGPS;APOC1;PPIG;ITM2B;XPR1	Disgenet
Malignant mesothelioma	31/334	0.00156198	0.414896	1.7678927858568576	11.423770095644656	ICAM2;LTBP3;HMGB1;LTBP1;ACACA;PRDX3;SLC9A3R2;ENOX2;THBD;FGD6;FGF9;TIMP2;MAPK1;SF3B1;GSTK1;NGFR;CDKN2B;TGFB2;GSTM1;DAPK1;EPHX1;FN1;IGF1;SMARCA2;ZEB2;BMP2;SMO;GLB1;TBXAS1;HPSE;CD44	Disgenet
Global developmental delay	82/1101	0.000845116	0.41529	1.4186237619480127	10.038233321984823	DPAGT1;INVS;SLC46A1;ACY1;DOCK8;ITGB2;ADK;PLOD3;JMJD1C;HNRNPU;HNMT;PEPD;COMT;LIPA;EDNRB;OPHN1;GM2A;AP1S2;MPV17;SNAP29;GAMT;VAV3;MCCC1;VPS13B;CASK;MOGS;DICER1;THOC2;BCS1L;UPB1;MUT;DDOST;F5;FOXP1;LMBRD1;SMO;PCCA;PEX6;FAR1;NAT8L;SHANK3;ALDH7A1;CD44;MACF1;MAOB;LMAN2L;ITPR1;HSD17B4;ATP1A3;ADD3;LTC4S;OSGEP;PURA;ARL13B;DEAF1;MAPK1;CNNM2;SH2B3;B3GALNT2;SURF1;SLC12A5;MMAA;HSPA4;IDH2;MYO5A;IGF1;SMARCA2;PTK2…	Disgenet
Natural killer cell mediated cytotoxicity	9/118	0.167514	0.416039	1.4527845036319613	2.5956720524096495	VAV3;TYROBP;PRKCB;ITGB2;ICAM2;MAPK1;KLRD1;LCP2;CD48	KEGG Mouse
Prone to bacterial infection	1957-09-01	0.00271093	0.416298	3.007518796992481	17.775827475136627	CR2;CFH;DOCK8;CD19;AP3B1;RFXANK;MAN2B1;IKBKG;MS4A1	Disgenet
T cell receptor signaling pathway	8/101	0.160889	0.416661	1.5087223008015087	2.7564971478445393	VAV3;MAPK11;TEC;AKT3;MAPK1;LCP2;IKBKG;NCK1	KEGG Mouse
Phototransduction	2027-03-01	0.166687	0.417406	2.1164021164021163	3.791824915750037	GUCA1A;CALML4;CALM1	KEGG Mouse
Focal adhesion	14/199	0.163497	0.419826	1.340033500837521	2.4267496587499537	VAV3;PRKCB;CAV2;LAMA3;FN1;IGF1;PTK2;THBS3;AKT3;MAPK1;FLNB;ITGA6;TLN2;DOCK1	KEGG Mouse
Viral myocarditis	1987-07-01	0.172122	0.420588	1.5325670498084292	2.6966321406343416	H2-DMB2;H2-DMA;H2-DMB1;ITGB2;H2-OB;H2-OA;CD55	KEGG Mouse
Cerebral atrophy	31/337	0.00179743	0.420599	1.7521548678818708	11.076066982310747	NFIX;ACY1;ADK;TREM2;SPG7;DGUOK;ATXN1;ALDH2;GM2A;AP1S2;GLUL;SLC12A5;DMPK;VPS13C;CASK;MOGS;BCS1L;SORL1;TMCO1;DNAJC3;ASXL1;TYROBP;PCCA;BIN1;GLB1;SNX14;GNAQ;AGPS;PPT1;MAN2B1;TUBGCP4	Disgenet
Ascorbate and aldarate metabolism	2027-03-01	0.166687	0.420885	2.1164021164021163	3.791824915750037	ALDH2;ALDH7A1;UGT1A6B	KEGG Mouse
Rough hair texture	1944-08-01	0.00184246	0.421109	3.4632034632034636	21.806598704554006	RPS6KA3;HGSNAT;NAGLU;PLOD3;HR;IKBKG;BCS1L;TMCO1	Disgenet
C1q DEFICIENCY	2019-05-03	0.00133212	0.422325	11.428571428571429	75.66837881697607	C1QB;C1QA;C1QC	Disgenet
Increased susceptibility to bacterial infections	1957-09-01	0.00271093	0.422905	3.007518796992481	17.775827475136627	CR2;CFH;DOCK8;CD19;AP3B1;RFXANK;MAN2B1;IKBKG;MS4A1	Disgenet
Fc gamma R-mediated phagocytosis	1987-07-01	0.172122	0.424008	1.5325670498084292	2.6966321406343416	VAV3;LYN;PRKCB;BIN1;AKT3;MAPK1;ASAP1	KEGG Mouse
Porphyrin and chlorophyll metabolism	1941-04-01	0.166683	0.424411	1.8583042973286876	3.3294553512706555	UROS;CPOX;GUSB;UGT1A6B	KEGG Mouse
Generalized hypotonia	51/632	0.00155795	0.42532	1.5370705244122966	9.936216064724904	DPAGT1;SLC46A1;ACY1;HEXA;ADK;HNRNPU;PIGV;RPS6KA3;GM2A;OPHN1;TRPS1;MPV17;GLUL;ARSA;MCCC1;VPS13B;CASK;MOGS;THOC2;BCS1L;MUT;DDOST;FOXP1;GNPAT;ZEB2;LMBRD1;PEX6;FAR1;NAT8L;ALDH7A1;MAPRE2;SHANK3;RNASEH2C;NFIX;ACACA;DGUOK;ATXN1;ARL13B;DEAF1;SURF1;DMPK;MMAA;MYO5A;ASXL1;MLXIPL;NFIA;SNX14;PPT1;MAN2B1;STT3B;CUL4B	Disgenet
Bile secretion	1972-06-01	0.176237	0.427198	1.5873015873015872	2.7554388193402928	ABCC3;FXYD2;EPHX1;ADCY4;ATP1A3;ATP1A1	KEGG Mouse
Delayed CNS myelination	2019-12-04	0.00266267	0.428995	6.349206349206349	37.6408074057699	SLC12A5;ACY1;MUT;UPB1	Disgenet
Recurrent bacterial infection	1957-09-01	0.00271093	0.429727	3.007518796992481	17.775827475136627	CR2;CFH;DOCK8;CD19;AP3B1;RFXANK;MAN2B1;IKBKG;MS4A1	Disgenet
Acute monocytic leukemia	1977-11-01	0.00220031	0.432492	2.7210884353741496	16.65077348787113	THBD;MSR1;CAB39L;DNMT3A;TIMP2;HMGB1;CD44;MYO1F;WLS;RUNX1;NME1	Disgenet
Protein export	2028-03-01	0.17988	0.43257	2.0408163265306123	3.500944796602071	IMMP2L;SRP54A;SEC62	KEGG Mouse
Pfaundler-Hurler Syndrome	2025-06-01	0.00154477	0.433772	4.571428571428571	29.590304257896832	HGSNAT;NAGLU;GLB1;IDS;MAN2B1;GUSB	Disgenet
Signaling pathways regulating pluripotency of stem cells	10/137	0.183578	0.434565	1.3903371567605143	2.3567790482244253	MAPK11;ZFHX3;MEIS1;SMAD3;AKT3;MAPK1;IGF1;BMI1;WNT2;SMAD5	KEGG Mouse
Coffin-Lowry syndrome	2019-12-04	0.00266267	0.436145	6.349206349206349	37.6408074057699	RPS6KA3;WRN;RPS6;MAPK1	Disgenet
Alcohol-Induced Disorders	2019-05-03	0.00133212	0.436403	11.428571428571429	75.66837881697607	GSTK1;GSTM1;ALDH2	Disgenet
Splenomegaly	25/246	0.00124545	0.437151	1.9357336430507162	12.946694140910267	ASAH1;STEAP3;CPOX;LPL;NLRC4;PEPD;LIPA;DGUOK;NAGLU;CD19;IDS;GUSB;SH2B3;HGSNAT;CR2;UROS;AP3B1;MUT;RUNX1;F5;GLB1;APOC2;MAN2B1;VPS45;MS4A1	Disgenet
VEGF signaling pathway	1958-05-01	0.187609	0.437272	1.6420361247947457	2.7477794329833785	MAPK11;PRKCB;AKT3;MAPK1;PTK2	KEGG Mouse
Cell adhesion molecules (CAMs)	12/170	0.183494	0.437785	1.3445378151260505	2.2797616595681047	SELP;CD2;H2-DMB2;SELPLG;H2-DMA;H2-DMB1;SDC3;ITGB2;ICAM2;H2-OB;ITGA6;H2-OA	KEGG Mouse
Pyrimidine metabolism	1958-05-01	0.187609	0.440662	1.6420361247947457	2.7477794329833785	ENTPD1;NT5E;NME3;UPB1;NME1	KEGG Mouse
Neutrophil count decreased	1971-11-01	0.00112194	0.441056	2.9510395707578807	20.04552246007091	SLC46A1;LMBRD1;PCCA;MMAA;TCN2;VPS13B;AP3B1;RFXANK;LAMTOR2;IRAK4;VPS45	Disgenet
Mucopolysaccharidosis III	2019-06-03	0.00256019	0.441431	9.523809523809524	56.83497105373424	HGSNAT;NAGLU;ARSG	Disgenet
Broad face	2019-12-04	0.00266267	0.443537	6.349206349206349	37.6408074057699	NFIA;SNX14;FLNB;UBE2A	Disgenet
Hematopoetic Myelodysplasia	1936-07-01	0.00235788	0.445639	3.7037037037037037	22.407381940832977	ASXL1;CDKN2B;DAPK1;BMI1;PLCB1;SF3B1;RUNX1	Disgenet
Impaired cognition	54/670	0.00118289	0.447132	1.535181236673774	10.346808697398046	LRRK2;PRKAG2;TREM2;PEPD;COMT;SLC6A4;RPS6KA3;GM2A;OPHN1;ALDH2;CD36;GLUL;GTF2I;MEF2A;SREBF1;S100A1;VPS13C;DNMT3A;SIGMAR1;RPSA;THOC2;FOXP1;BIN1;PEX6;AGPS;PPID;CX3CR1;CSF1R;NFIX;CFH;LRP1;PRKDC;ALOX15;ITPR1;LPL;OMA1;ADD3;OSGEP;DGUOK;ATXN1;S1PR1;MAPK1;B3GALNT2;NQO2;IGF1;SORL1;SELP;BMP2;NFIA;GLB1;QPCT;APOC1;EBPL;ITM2B	Disgenet
Pili Torti	2019-10-04	0.00122917	0.447416	7.6190476190476195	51.058439240461084	WRN;PEX6;HR;BCS1L	Disgenet
GABAergic synapse	1990-07-01	0.193592	0.447774	1.4814814814814816	2.432597194789241	GNGT2;SLC12A5;PRKCB;ADCY4;GNB3;GLUL;GNG13	KEGG Mouse
Memory Loss	15/125	0.00233106	0.44921	2.2857142857142856	13.854698853912428	CX3CR1;CSF1R;ECM1;NQO2;SIGMAR1;LNPEP;TREM2;SPG7;COMT;SORL1;SLC6A4;TYROBP;ALDH2;XPR1;ITM2B	Disgenet
Lipidemia retinalis	2019-06-03	0.00256019	0.449314	9.523809523809524	56.83497105373424	APOC2;LPL;LMF1	Disgenet
Hypoplasia of the odontoid process	2020-05-01	0.00316189	0.450363	4.761904761904762	27.412310688766702	NFIX;GLB1;FN1;FLNB;GUSB	Disgenet
Genetic Diseases, Inborn	43/506	0.00133053	0.450911	1.6186711838885752	10.719133340827245	DPAGT1;CSF1R;NFIX;LRRK2;DOCK8;ITSN1;HEXA;ITPR1;LPL;ATP1A3;SPG7;PIGV;PKD1;OSGEP;PURA;NAGLU;DEAF1;DPYSL2;AKT3;MAPK1;ZSWIM6;B3GALNT2;SURF1;ZFHX3;DNMT3A;FN1;VPS13B;CASK;RFXANK;BCS1L;FOXP1;ASXL1;COQ4;ZEB2;LMBRD1;PLCB4;GLB1;PEX6;PPT1;MAN2B1;ALDH7A1;SHANK3;CUL4B	Disgenet
IGA Glomerulonephritis	23/236	0.00325858	0.451062	1.8563357546408394	10.63023696334103	VAV3;C1QB;CX3CR1;NGFR;C1QA;ST6GAL1;CFH;CARD9;FN1;IGF1;SPG7;UBE2L3;TNFSF13B;FCGRT;CD19;GPR183;GNB3;MAPK1;MAN2B1;VSIG4;HPSE;MS4A1;CD44	Disgenet
Reticulocytopenia	2019-12-04	0.00266267	0.451184	6.349206349206349	37.6408074057699	STEAP3;TCN2;RPL15;RPS24	Disgenet
Supratentorial atrophy	16/142	0.00323323	0.453945	2.1462105969148224	12.306959074920236	NFIX;SLC12A5;DMPK;ACY1;ADK;MOGS;TREM2;BCS1L;DNAJC3;DGUOK;TYROBP;GM2A;PCCA;GLB1;PPT1;MAN2B1	Disgenet
M5b Acute differentiated monocytic leukemia	14/104	0.00106783	0.456287	2.564102564102564	17.543923853170288	CSF1R;MSR1;CAB39L;DNMT3A;LPL;HMGB1;RUNX1;NME1;THBD;MACROD1;MYADM;TIMP2;CALM1;MYO1F	Disgenet
Basal ganglia calcification	2020-05-01	0.00316189	0.456986	4.761904761904762	27.412310688766702	FAM111A;SLC46A1;TYROBP;TREM2;XPR1	Disgenet
Heparan sulfate excretion in urine	2019-06-03	0.00256019	0.457484	9.523809523809524	56.83497105373424	HGSNAT;NAGLU;IDS	Disgenet
Myelodysplasia	13/93	0.00111732	0.457542	2.6625704045058884	18.09702283693342	FBXW4;GSTK1;CSF1R;CDKN2B;RPL22;DICER1;IGF1;RUNX1;FOXP1;ASXL1;CD36;TGFBI;SF3B1	Disgenet
Decreased platelet count	17/151	0.00246916	0.457866	2.1444339325134028	12.87491965257399	RNASEH2C;SLC46A1;MMAA;UROS;AP3B1;PEPD;MUT;RUNX1;DGUOK;LMBRD1;TCN2;PCCA;TBXAS1;STT3B;CD36;VPS45;XPR1	Disgenet
Pancreatic cancer	1975-06-01	0.200351	0.459897	1.523809523809524	2.449802472726154	TGFB2;SMAD3;AKT3;MAPK1;IKBKG;ARHGEF6	KEGG Mouse
Sandhoff Disease	2020-05-01	0.00316189	0.463807	4.761904761904762	27.412310688766702	NFIX;GM2A;NFIA;HEXB;HEXA	Disgenet
Sphingolipid signaling pathway	9/124	0.204169	0.465138	1.382488479262673	2.196504340355212	MAPK11;ASAH1;PLCB4;PRKCB;GNAQ;AKT3;S1PR1;MAPK1;PLCB1	KEGG Mouse
Thick rib	2019-06-03	0.00256019	0.465955	9.523809523809524	56.83497105373424	HGSNAT;NAGLU;GLB1	Disgenet
Chronic myeloid leukemia	1976-06-01	0.208647	0.468297	1.5037593984962405	2.3565573701389244	TGFB2;SMAD3;AKT3;MAPK1;IKBKG;RUNX1	KEGG Mouse
Pancytopenia	15/115	0.00100165	0.468772	2.484472049689441	17.1580291129119	SLC46A1;GSTM1;MMAA;S100A1;MGMT;NLRC4;RUNX1;LMBRD1;WRN;TCN2;ALDH2;PCCA;GLB1;RPL27A;CD48	Disgenet
Thrombocytopenia	32/340	0.00105373	0.470728	1.792717086834734	12.289832473759665	RNASEH2C;SLC46A1;CFH;ITGB2;PEPD;RASGRP2;DGUOK;THBD;FCGRT;CD36;SF3B1;GTF2I;CDKN2B;MMAA;MGMT;UROS;AP3B1;MUT;RUNX1;F5;SELP;ASXL1;LMBRD1;TCN2;PCCA;TBXAS1;HPSE;STT3B;VPS45;MS4A1;CD44;XPR1	Disgenet
Small cell lung cancer	1992-07-01	0.208468	0.471387	1.4492753623188408	2.2724179195754965	CDKN2B;AKT3;LAMA3;FN1;ITGA6;IKBKG;PTK2	KEGG Mouse
regulation of lipoprotein lipase activity (GO:0051004)	2020-05-01	0.00316189	0.488943	4.761904761904762	27.412310688766702	SORT1;APOC2;APOC1;LPL;LMF1	BP
Insulin resistance	8/110	0.220749	0.491816	1.3852813852813852	2.0927847409844174	RPS6KA3;MLXIPL;SREBF1;PRKCB;CREB3L2;AKT3;PRKAG2;CD36	KEGG Mouse
IgM deficiency	2013-04-01	0.0036875	0.496448	5.860805860805861	32.83696686272274	CR2;TCN2;CD19;LAMTOR2	Disgenet
Coronary Artery Disease	71/980	0.00365812	0.499334	1.379980563654033	7.74280208666536	F13A1;PEPD;COMT;LIPA;ARHGAP4;SLC6A4;THBD;CYSLTR1;EDNRA;ALDH2;CD36;GLUL;CCR2;MEF2A;VKORC1;GSTK1;MYLIP;ARSA;SREBF1;ST6GAL1;ANXA1;RPSA;F5;PLA2G15;GPR162;ZEB2;PPIG;DAGLB;CD44;CX3CR1;PON3;SELPLG;LRP1;CFH;ALOX15;LPL;LTC4S;LTBP1;ACACA;GMCL1;PTGS1;CRYZ;SELENBP1;WRN;APH1B;FGD6;MAPK1;CNNM2;SH2B3;PLTP;MSR1;CDKN2B;TGFB2;GSTM1;SMAD3;SORT1;GALNT2;TMEM132A;FN1;IRF2BP2;IGF1;WDR12;SELP;MLXIPL;TSPAN14;FABP4;QPCT;A…	Disgenet
macrophage_bone_marrow_24h_LPS	36/551	0.104031	0.499348	1.244490536686544	2.816366957678528	SIRPB1A;C230081A13RIK;PHTF2;AHNAK;ITSN1;SDC3;CFP;GMCL1;NEURL1A;P2RY6;GNGT2;AP1S2;VTI1A;PCNX;VILL;CNNM2;PLTP;SNAP29;B3GALNT2;MAP3K2;MSR1;SDF2L1;ATRNL1;EMR1;IRF2BP2;PILRA;ERN1;PLA2G15;MAFB;ADAM15;TBC1D5;PPT1;ATG4C;1700112E06RIK;TGFBI;B4GALT6	Mouse Gene Atlas
NK_cells	43/669	0.0991699	0.501069	1.224286426080148	2.8292294598653336	CREBZF;C230081A13RIK;HIP1;SELPLG;TULP4;PPM1H;5430439M09RIK;TRMT2B;ADO;AI661384;GIMAP8;PITPNC1;RINL;PPAT;6030458C11RIK;CHCHD7;SAP18;ZSWIM6;CPNE3;NCK1;CCR2;MEF2A;MAP3K2;MYLIP;MBNL1;ZFML;SMAD3;6330509M05RIK;ATRNL1;VPS13D;VPS13B;LNPEP;AP3B1;THOC2;SYNJ2BP;TM6SF1;ZEB2;PRKD3;MTF1;CDC42EP3;KLRD1;MAPRE2;XPR1	Mouse Gene Atlas
regulation of fatty acid biosynthetic process (GO:0042304)	2029-06-01	0.00346354	0.504984	3.9408866995073892	22.326956715116765	MLXIPL;LPGAT1;ELOVL5;APOC2;APOC1;PRKAG2	BP
Hallucinations	1971-10-01	0.00381772	0.507034	2.6827632461435282	14.937899251825337	ARSA;ECM1;HOMER1;PPT1;CPOX;TREM2;COMT;BCS1L;SORL1;SLC6A4	Disgenet
stem_cells__HSC	14/186	0.112055	0.512253	1.4336917562724016	3.1380096301927254	RPL21;H2AFY;DDX31;WDR67;C85492;TIAM2;SELP;ENOX2;TMEM59;MEIS1;SRSF3;RPL15;RAMP1;CGGBP1	Mouse Gene Atlas
OSSIFICATION OF THE POSTERIOR LONGITUDINAL LIGAMENT OF SPINE	2019-07-03	0.00430585	0.516071	8.16326530612245	44.47168529381016	BMP2;P2RY6;CCDC91	Disgenet
Allograft rejection	1963-05-01	0.235053	0.516095	1.5117157974300832	2.188878680857018	H2-DMB2;H2-DMA;H2-DMB1;H2-OB;H2-OA	KEGG Mouse
positive regulation of apoptotic process (GO:0043065)	28/308	0.00344118	0.516481	1.7316017316017318	9.821540899368461	MTCH1;TNFAIP8;ITSN1;HMGB1;NLRC4;FGD2;FGD3;FGD4;APH1B;ING3;SAP18;UNC13B;VAV3;NGFR;TGFB2;ARHGEF12;PTGIS;DAPK1;RPS6;ARHGEF18;TIAM2;DNAJA1;BMP2;CDK5;BIN1;ITGA6;PPID;ARHGEF6	BP
beta-Alanine metabolism	1932-03-01	0.235049	0.519854	1.7857142857142858	2.5856419182066044	ALDH2;UPB1;ALDH7A1	KEGG Mouse
Enzymopathy	2019-07-03	0.00430585	0.522443	8.16326530612245	44.47168529381016	RPIA;NT5E;GLB1	Disgenet
Venous Thromboembolism	1983-11-01	0.00399856	0.523971	2.524383247274814	13.939191594567681	VKORC1;SELP;THBD;LRP1;PROS1;FN1;LY86;F13A1;LPL;PLXNA4;F5	Disgenet
Sphingolipid metabolism	1948-04-01	0.24369	0.527415	1.5873015873015872	2.2410432727259963	ARSA;ASAH1;GLB1;B4GALT6	KEGG Mouse
ASA intolerant asthma	2019-07-03	0.00430585	0.528973	8.16326530612245	44.47168529381016	ARSA;CYSLTR1;LTC4S	Disgenet
Pantothenate and CoA biosynthesis	2018-02-01	0.243353	0.530474	2.1164021164021163	2.9909906676966047	PANK3;UPB1	KEGG Mouse
Treatment related secondary malignancy	2019-07-03	0.00430585	0.535669	8.16326530612245	44.47168529381016	GSTM1;DAPK1;COMT	Disgenet
Inborn Errors of Metabolism	1972-10-01	0.00422983	0.539881	2.6455026455026456	14.459239396253723	SELENBP1;LDHB;SLC46A1;ACY1;MMAA;GLB1;HEXB;UROS;PPIG;MUT	Disgenet
osteoclasts	9/110	0.124061	0.541357	1.5584415584415585	3.252440970341406	SLC37A2;DPP7;HEXB;QPCT;LNPEP;CAMK1;WDR12;XPR1;GPR137B	Mouse Gene Atlas
Neoplasms, Therapy-Associated	2019-07-03	0.00430585	0.542537	8.16326530612245	44.47168529381016	GSTM1;DAPK1;MGMT	Disgenet
Mammary Neoplasms, Experimental	17/159	0.00422273	0.546066	2.0365378855944893	11.134309753408939	CDKL2;UBE2I;ANXA1;EPHX1;FN1;CASK;LPL;LNPEP;DBI;IGF1;PTK2;FABP4;TRPS1;RNPEP;S1PR1;PADI4;CD44	Disgenet
Transcriptional misregulation in cancer	12/183	0.254688	0.547309	1.249024199843872	1.7083085138877738	CSF1R;NGFR;DDX5;FUT8;MEIS1;LMO2;JMJD1C;ETV1;IGF1;BMI1;PTK2;RUNX1	KEGG Mouse
GTPase regulator activity (GO:0030695)	27/276	0.0014339	0.550139	1.863354037267081	12.200047547855656	RGS18;TBC1D9B;LRRK2;RAP1GDS1;AGAP1;ARHGAP18;ARHGAP39;ARRB1;ASAP1;ARHGAP4;RASGRP3;OPHN1;TAGAP;NCKAP1L;EVI5;TBC1D16;VAV3;STARD13;TBC1D2B;RALGAPB;RASA3;TBC1D5;GNAQ;CDC42EP3;RGS10;PLCB1;ARHGEF6	MF
regulation of alternative mRNA splicing, via spliceosome (GO:0000381)	1940-07-01	0.00438925	0.559959	3.333333333333333	18.095320424209064	DDX17;RBM4;DDX5;MBNL1;MBNL2;HNRNPU;SAP18	BP
Arginine biosynthesis	2019-02-01	0.263196	0.561609	2.0050125313283207	2.6764007465160367	ACY1;GLUL	KEGG Mouse
negative regulation of type 2 immune response (GO:0002829)	2019-07-03	0.00430585	0.563403	8.16326530612245	44.47168529381016	ANXA1;CCR2;SOCS5	BP
ECM-receptor interaction	1983-06-01	0.2697	0.56358	1.3769363166953528	1.8043989268636607	LAMA3;FN1;ITGA6;CD36;CD44;THBS3	KEGG Mouse
response to endoplasmic reticulum stress (GO:0034976)	13/107	0.00397795	0.563875	2.3141967067200713	12.790537554320174	ALOX15;ITPR1;PDIA6;PDIA5;HSP90B1;TMCO1;ERN1;OS9;TMEM33;CREB3L2;DNAJC10;DNAJB9;NCK1	BP
Influenza A	11/168	0.268509	0.564988	1.2471655328798188	1.6398618403863756	DNAJC3;H2-DMB2;MAPK11;PRKCB;H2-DMA;H2-DMB1;AKT3;H2-OB;MAPK1;H2-OA;IRAK4	KEGG Mouse
Cysteine and methionine metabolism	1950-04-01	0.267029	0.565802	1.523809523809524	2.012036376474431	LDHB;AHCYL2;DNMT3A;APIP	KEGG Mouse
Hyperacusis	2014-04-01	0.00495005	0.572343	5.442176870748299	28.889016824284965	MLXIPL;GM2A;DEAF1;GTF2I	Disgenet
Chronic ear infection	1962-09-01	0.00484166	0.573299	2.764976958525346	14.738704472424322	CR2;DEAF1;DOCK8;CD19;CXCR5;JMJD1C;COMT;MS4A1;GTF2I	Disgenet
Loss of speech	2022-05-01	0.00492231	0.575911	4.329004329004329	23.004226817540495	ARSA;HGSNAT;GM2A;PPT1;TREM2	Disgenet
Fructose and mannose metabolism	1935-03-01	0.278123	0.5772	1.6326530612244898	2.089295411016461	SORD;AKR1B3;KHK	KEGG Mouse
granulocyte migration (GO:0097530)	2019-07-03	0.00430585	0.57823	8.16326530612245	44.47168529381016	ANXA1;ITGB2;IRAK4	BP
Amphetamine addiction	1968-05-01	0.285382	0.588237	1.400560224089636	1.7561982516004118	MAOB;PRKCB;CREB3L2;CALML4;CALM1	KEGG Mouse
palmitoyl-CoA hydrolase activity (GO:0016290)	2019-06-03	0.00256019	0.589357	9.523809523809524	56.83497105373424	GNPAT;ACOT8;PPT1	MF
NF-kappa B signaling pathway	7/102	0.288295	0.590226	1.3071895424836604	1.6258427907608441	LYN;UBE2I;PRKCB;IKBKG;IRAK4;LTB;TNFSF13B	KEGG Mouse
Type I diabetes mellitus	1969-05-01	0.295693	0.593345	1.3802622498274673	1.681756408300672	H2-DMB2;H2-DMA;H2-DMB1;H2-OB;H2-OA	KEGG Mouse
cellular lipid biosynthetic process (GO:0097384)	2019-07-03	0.00430585	0.593858	8.16326530612245	44.47168529381016	GNPAT;AGPS;FAR1	BP
Primary immunodeficiency	1936-03-01	0.292659	0.595138	1.5873015873015872	1.9503943286155279	CD19;RFXANK;IKBKG	KEGG Mouse
Acute myeloid leukemia	1969-05-01	0.295693	0.5973	1.3802622498274673	1.681756408300672	CSF1R;AKT3;MAPK1;IKBKG;RUNX1	KEGG Mouse
Rho guanyl-nucleotide exchange factor activity (GO:0005089)	1960-10-01	0.00104762	0.602905	3.1746031746031744	21.781700417008707	VAV3;TIAM2;FGD3;FGD4;ARHGEF12;ITSN1;ARHGEF18;DOCK1;ARHGEF6;FGD2	MF
Glycosaminoglycan biosynthesis	1953-04-01	0.30271	0.603428	1.4375561545372866	1.7178518189927996	FUT8;CHST1;ST3GAL1;ST3GAL3	KEGG Mouse
Cerebrovascular Disorders	18/177	0.0055901	0.603731	1.9370460048426152	10.046988242471896	CX3CR1;TGFB2;SMAD3;SELPLG;F13A1;LPL;LTC4S;PKD1;SORL1;HSP90B1;SELP;THBD;NIN;OPHN1;TCN2;GNAQ;CTSG;HPSE	Disgenet
nuclear-transcribed mRNA catabolic process (GO:0000956)	18/175	0.00496977	0.603827	1.9591836734693877	10.39225801059921	EIF4A2;RPL30;DDX5;RPL21;RPL31;NCBP2;RPL23;RPL22;RPS6;RPL13A;RPSA;GSPT1;RPS25;RPL27A;CSDE1;RPL14;RPL15;RPS24	BP
Insulin signaling pathway	9/139	0.307443	0.608859	1.2332990750256938	1.454632123936922	SREBF1;PRKAR2B;AKT3;RPS6;PRKAG2;MAPK1;CALML4;CALM1;ACACA	KEGG Mouse
Polyp of large intestine	1963-09-01	0.00539178	0.609085	2.7210884353741496	14.211917087610072	PTGIS;GSTM1;ALDH2;ALOX15;EPHX1;DICER1;IGF1;CD44;PTGS1	Disgenet
Mental Retardation, Psychosocial	15/137	0.00558685	0.610084	2.0855057351407718	10.818227367819711	GAMT;ENTPD1;SURF1;DOCK8;HEXA;DNMT3A;ADK;FRY;TMCO1;NAGLU;DEAF1;PRKRA;PEX6;SNX14;SHANK3	Disgenet
protein N-linked glycosylation (GO:0006487)	1974-10-01	0.00515885	0.612224	2.574002574002574	13.557377453258791	DPAGT1;ST6GAL1;FUT8;MAN1C1;MOGS;STT3B;ST3GAL1;UGGT1;DDOST;ST3GAL3	BP
Myotonic Dystrophy	14/124	0.00556483	0.614507	2.150537634408602	11.164063037008559	MEF2A;MBNL1;DDX5;MBNL2;DMPK;CEBPD;SYN1;BIN1;KCNQ1;APOC2;QPCT;APOC1;PLCB1;RAB6B	Disgenet
ribonucleoside monophosphate biosynthetic process (GO:0009156)	2014-04-01	0.00495005	0.616101	5.442176870748299	28.889016824284965	PPAT;ADK;ADSSL1;LHPP	BP
Synophrys	1963-09-01	0.00539178	0.616168	2.7210884353741496	14.211917087610072	ASXL1;HGSNAT;EDNRB;NFIX;NAGLU;DEAF1;UBE2A;TMCO1;CUL4B	Disgenet
Thickened facial skin with coarse facial features	16/150	0.00553387	0.618033	2.031746031746032	10.558715706502163	HGSNAT;HEXB;AP3B1;RPS6KA3;NAGLU;GLB1;KCNQ1;SNX14;AP1S2;IDS;FAR1;MAN2B1;LAMTOR2;GUSB;GTF2I;CUL4B	Disgenet
Adipocytokine signaling pathway	1971-05-01	0.316488	0.622701	1.3413816230717641	1.543217758003445	AKT3;PRKAG2;CD36;IKBKG;CAMKK2	KEGG Mouse
Cell cycle	8/123	0.318563	0.62274	1.2388695315524585	1.417185351473198	ANAPC13;TGFB2;CDKN2B;SMAD3;ESPL1;PRKDC;SKP1A;ANAPC11	KEGG Mouse
Apoptosis	9/141	0.322105	0.625627	1.21580547112462	1.3773595696721892	ERN1;NGFR;PARP3;AKT3;ITPR1;ITPR2;MAPK1;CTSF;IKBKG	KEGG Mouse
regulation of apoptotic cell clearance (GO:2000425)	2019-08-03	0.00662178	0.625758	7.142857142857143	35.83850706847642	C4B;ALOX15;HMGB1	BP
Arachidonic acid metabolism	1989-06-01	0.325035	0.627297	1.2841091492776886	1.4431099662404787	CBR2;PTGIS;ALOX15;TBXAS1;LTC4S;PTGS1	KEGG Mouse
Peripheral demyelination	2023-05-01	0.00602203	0.629622	4.140786749482402	21.16907534812183	ARSA;FGD4;SURF1;TYROBP;TREM2	Disgenet
Coarse facial features	16/151	0.0058971	0.629964	2.0182907600126145	10.360482480276763	HGSNAT;HEXB;AP3B1;RPS6KA3;NAGLU;GLB1;KCNQ1;SNX14;AP1S2;IDS;FAR1;MAN2B1;LAMTOR2;GUSB;GTF2I;CUL4B	Disgenet
Alcohol or Other Drugs use	2023-05-01	0.00602203	0.636392	4.140786749482402	21.16907534812183	HOMER1;ALDH2;COMT;ACACA;SLC6A4	Disgenet
Schizophrenia	125/1922	0.00666996	0.636431	1.2387889599127893	6.206507105724694	EIF4A2;HNRNPU;HNMT;COMT;GALNT10;EDNRA;DPYSL2;AKT3;ROPN1L;GLUL;MEF2A;GSTK1;ARSA;MBNL1;TBC1D2B;DICER1;FOXP1;RUNX1;GNPAT;TYROBP;PADI4;KCTD12;PPIG;SRSF7;ALDH7A1;XPR1;RTN1;MAOB;LMAN2L;AGAP1;LPL;ARHGAP18;CFP;GSPT1;ACACA;CACNA1I;FUT8;ATXN1;WNT2;ST3GAL1;NGFR;GSTM1;SDF2L1;SMAD3;HOMER1;HSPA4;FN1;IGF1;SMARCA2;SMAD5;CDK5;GNAQ;TBXAS1;UBE2N;PPT1;GNB3;TGFBI;CALM1;LRRK2;ADK;TREM2;DBI;PEPD;PPP1R9A;ARHGAP4;SLC6A4;…	Disgenet
regulation of peroxisome proliferator activated receptor signaling pathway (GO:0035358)	2019-08-03	0.00662178	0.637565	7.142857142857143	35.83850706847642	ASXL1;PTGIS;ALOX15	BP
Broad philtrum	2019-08-03	0.00662178	0.638028	7.142857142857143	35.83850706847642	SNX14;SMARCA2;TMCO1	Disgenet
Hallucinations, Sensory	1954-08-01	0.00681997	0.63835	2.821869488536155	14.07520148287156	ARSA;ECM1;HOMER1;PPT1;CPOX;TREM2;BCS1L;SORL1	Disgenet
Prolonged bleeding time	1933-06-01	0.00675632	0.638472	3.4632034632034636	17.30658758072503	TBXAS1;CD36;RASGRP2;SH2B3;RUNX1;F5	Disgenet
Vacuolated lymphocytes	2019-08-03	0.00662178	0.644345	7.142857142857143	35.83850706847642	GLB1;MAN2B1;LIPA	Disgenet
Regulation of lipolysis in adipocytes	1956-04-01	0.338868	0.645768	1.3605442176870748	1.4723043604764137	FABP4;AKT3;ADCY4;PTGS1	KEGG Mouse
Inositol phosphate metabolism	1973-05-01	0.337456	0.647147	1.304631441617743	1.4172476107071341	INPP4B;PLCB4;MTMR14;SYNJ2;PLCB1	KEGG Mouse
Mannose type O-glycan biosynthesis	2023-02-01	0.342087	0.647827	1.6563146997929608	1.7767140740518927	B3GALNT2;ST3GAL3	KEGG Mouse
lipoprotein localization (GO:0044872)	2019-08-03	0.00662178	0.649826	7.142857142857143	35.83850706847642	LRP1;PRKCB;CD36	BP
Abnormality of earlobe	2019-08-03	0.00662178	0.650789	7.142857142857143	35.83850706847642	ATP1A3;MAPK1;CUL4B	Disgenet
Degenerative brain disorder	17/166	0.00649691	0.651547	1.9506597819850833	9.824358720901248	NFIX;SLC12A5;DMPK;ACY1;ADK;MOGS;TREM2;BCS1L;DNAJC3;DGUOK;TYROBP;GM2A;PCCA;GLB1;PPT1;MAN2B1;GLUL	Disgenet
Phagosome	11/180	0.346275	0.651686	1.164021164021164	1.234468470268366	MSR1;H2-DMB2;H2-DMA;H2-DMB1;CD209F;ITGB2;H2-OB;H2-OA;CD36;CD209A;THBS3	KEGG Mouse
Tyrosine metabolism	1940-03-01	0.351056	0.652577	1.4285714285714286	1.495440465302663	GSTZ1;MAOB;COMT	KEGG Mouse
psychological distress	2015-04-01	0.00647285	0.655826	5.079365079365079	25.600707169943465	GSTM1;SYNJ2;COMT;SLC6A4	Disgenet
Ferroptosis	1940-03-01	0.351056	0.656606	1.4285714285714286	1.495440465302663	STEAP3;ALOX15;TRF	KEGG Mouse
Leigh syndrome , French Canadian type	2019-08-03	0.00662178	0.657362	7.142857142857143	35.83850706847642	SURF1;CPOX;PTGS1	Disgenet
cellular response to peptide (GO:1901653)	1942-07-01	0.00580025	0.657749	3.1746031746031744	16.348741396679692	NGFR;LRP1;CDK5;RPL23;ATP1A3;CD36;IGF1	BP
cellular biogenic amine catabolic process (GO:0042402)	2019-08-03	0.00662178	0.662568	7.142857142857143	35.83850706847642	SARDH;HNMT;ALDH7A1	BP
Neurofibrillary degeneration (morphologic abnormality)	2015-04-01	0.00647285	0.662658	5.079365079365079	25.600707169943465	VPS13C;TREM2;SORL1;ITM2B	Disgenet
Dyspepsia	2024-05-01	0.00728362	0.669004	3.9682539682539684	19.532252510740665	GSTK1;GNB3;COMT;PTGS1;SLC6A4	Disgenet
Selenium deficiency	2015-04-01	0.00647285	0.669633	5.079365079365079	25.600707169943465	SELENBP1;COMT;FKBP4;SLC6A4	Disgenet
regulation of dendritic spine development (GO:0060998)	1932-06-01	0.00577952	0.670293	3.5714285714285716	18.405125613018942	SIPA1L1;CDK5;LRRK2;CAMK1;CPEB3;SHANK3	BP
Coronary heart disease	65/912	0.00754576	0.67418	1.3575605680868839	6.634084848350233	PROS1;F13A1;COMT;LIPA;SLC6A4;THBD;CYSLTR1;EDNRA;GNGT2;ALDH2;CD36;GLUL;CCR2;MEF2A;VKORC1;GSTK1;MYLIP;ARSA;SREBF1;ANXA1;F5;FOXP1;GPR162;KCNQ1;DPEP2;CD44;CX3CR1;PON3;SELPLG;CFH;ALOX15;AGAP1;LPL;LTC4S;LTBP1;GMCL1;PTGS1;SELENBP1;WRN;CNNM2;SH2B3;PLTP;ZFHX3;CDKN2B;GSTM1;SMAD3;SORT1;GALNT2;HSPA4;EPHX1;FN1;APOC4;IRF2BP2;IGF1;WDR12;SMARCA2;SELP;MLXIPL;HAL;FABP4;TCN2;APOC2;APOC1;GNB3;HPSE	Disgenet
Specific language impairment	2024-05-01	0.00728362	0.675315	3.9682539682539684	19.532252510740665	CASK;EBPL;CALM1;SYN1;FOXP1	Disgenet
Bladder cancer	1941-03-01	0.365612	0.675491	1.3937282229965156	1.402344210839951	RPS6KA5;DAPK1;MAPK1	KEGG Mouse
regulation of aspartic-type endopeptidase activity involved in amyloid precursor protein catabolic process (GO:1902959)	2019-08-03	0.00662178	0.675819	7.142857142857143	35.83850706847642	LYN;BIN1;SORL1	BP
Ascites	1944-07-01	0.00752513	0.678504	3.0303030303030303	14.816688650704249	DGUOK;FAM111A;PRKAG2;GUSB;LIPA;CD55;F5	Disgenet
neutrophil mediated immunity (GO:0002446)	39/488	0.00614509	0.681704	1.522248243559719	7.751443685844369	ASAH1;ATP8A1;HEXB;ITGB2;HMGB1;CFP;DPP7;CAND1;GM2A;TIMP2;COTL1;MLEC;MAPK1;NCKAP1L;CPNE3;CTSG;CD36;GUSB;SNAP29;CD55;ACTR2;ARSA;HGSNAT;ANXA3;IRAK4;SCAMP1;SVIP;DDOST;DNAJC3;TSPAN14;TYROBP;GLB1;QPCT;LAMTOR2;PRTN3;MAN2B1;HPSE;CD44;DNASE1L1	BP
Chemical carcinogenesis	1994-06-01	0.372229	0.683549	1.21580547112462	1.201513351880627	SULT1A1;GSTK1;GSTM1;MGST3;EPHX1;UGT1A6B	KEGG Mouse
Acquired flat foot	12/103	0.00772237	0.683742	2.2191400832177535	10.793086512116773	RPS6KA3;TGFB2;SMAD3;ZDHHC9;DEAF1;TRPS1;PEX6;VPS13B;MAPK1;FLNB;UBE2A;GTF2I	Disgenet
Lysine degradation	1959-04-01	0.375158	0.684777	1.2913640032284102	1.2660619760504943	SETD3;ALDH2;PLOD3;ALDH7A1	KEGG Mouse
Age-related cataract	1944-07-01	0.00752513	0.684787	3.0303030303030303	14.816688650704249	ERN1;GSTK1;WRN;TGFB2;GSTM1;HSPA4;CD19	Disgenet
filopodium assembly (GO:0046847)	2015-04-01	0.00647285	0.688145	5.079365079365079	25.600707169943465	FGD3;FGD4;FGD6;FGD2	BP
Cellular senescence	11/185	0.379826	0.689146	1.1325611325611327	1.096365379996992	MAPK11;TGFB2;CDKN2B;SMAD3;AKT3;ITPR1;ITPR2;MAPK1;CALML4;CALM1;PPID	KEGG Mouse
lipoprotein transport (GO:0042953)	2019-08-03	0.00662178	0.689611	7.142857142857143	35.83850706847642	LRP1;PRKCB;CD36	BP
water-soluble vitamin metabolic process (GO:0006767)	1978-10-01	0.00749068	0.694999	2.4420024420024418	11.951392184989654	SLC46A1;LMBRD1;PCCA;MMAA;TCN2;MCCC1;MTHFS;FOLR2;MUT;ACACA	BP
amyloid-beta binding (GO:0001540)	1950-08-01	0.0042301	0.695549	3.047619047619048	16.656853458532595	LRPAP1;MSR1;TGFB2;ITGB2;ATP1A3;CD36;SORL1;ITM2B	MF
NOD-like receptor signaling pathway	12/205	0.391417	0.701772	1.1149825783972127	1.0458322636739301	MAPK11;PLCB4;DHX33;CARD9;ITPR1;ITPR2;MAPK1;IKBKG;IRAK4;NLRC4;PLCB1;NAIP1	KEGG Mouse
amide transport (GO:0042886)	2015-04-01	0.00647285	0.702786	5.079365079365079	25.600707169943465	SLC14A2;SLC46A1;FOLR2;PLTP	BP
Hypertriglyceridemia	16/156	0.00801332	0.703169	1.9536019536019535	9.429353171748968	SREBF1;GSTM1;GALNT2;ITGB2;APOC4;LPL;ACACA;LMF1;GPR162;MLXIPL;APOC2;APOC1;CD36;PLTP;XPR1;CD44	Disgenet
Autoimmune thyroid disease	1978-05-01	0.390192	0.703739	1.2210012210012209	1.1491049583034172	H2-DMB2;H2-DMA;H2-DMB1;H2-OB;H2-OA	KEGG Mouse
Mental deficiency	72/1031	0.00810984	0.705341	1.330192600803658	6.404447815803664	DPAGT1;SLC46A1;DOCK8;HEXA;ADK;HNRNPU;HNMT;FRY;RPS6KA3;OPHN1;NAGLU;TRPS1;AKT3;IKBKG;GUSB;SNAP29;GTF2I;GAMT;ARSA;HGSNAT;ENTPD1;DNMT3A;MCCC1;VPS13B;CASK;ARHGEF18;THOC2;BCS1L;MUT;FOXP1;GNPAT;SMO;PCCA;PEX6;FAR1;SHANK3;ALDH7A1;ARHGEF6;ASAH1;NFIX;ITPR1;ATP1A3;PURA;ARL13B;DEAF1;MAPK1;FLNB;ZSWIM6;CNNM2;B3GALNT2;SURF1;SLC12A5;MYO5A;IGF1;UBE2A;SMARCA2;TMCO1;QDPR;MLXIPL;PDE10A;ZDHHC9;TCN2;NFIA;GLB1;PRKRA;SNX…	Disgenet
low-density lipoprotein receptor activity (GO:0005041)	2013-04-01	0.0036875	0.707385	5.860805860805861	32.83696686272274	LRP1;STAB1;CD36;SORL1	MF
Prostate cancer	1997-06-01	0.400683	0.709982	1.1782032400589102	1.0775668127499791	CREB3L2;AKT3;MAPK1;IGF1;IKBKG;HSP90B1	KEGG Mouse
FAD binding (GO:0071949)	2019-05-01	0.00247728	0.712839	5.012531328320802	30.07815704547043	CYB5R1;NQO2;KDM1B;AGPS;CYB5RL	MF
de novo myelodysplastic syndromes	2016-04-01	0.00827671	0.71354	4.761904761904762	22.830044555463402	ASXL1;CDKN2B;SF3B1;RUNX1	Disgenet
Glycerophospholipid metabolism	1997-06-01	0.400683	0.714158	1.1782032400589102	1.0775668127499791	DGKG;PLA2G15;GNPAT;DGKD;LPGAT1;PLD4	KEGG Mouse
neutrophil degranulation (GO:0043312)	38/480	0.00785569	0.71585	1.507936507936508	7.308240098200545	ASAH1;ATP8A1;HEXB;ITGB2;HMGB1;CFP;DPP7;CAND1;GM2A;TIMP2;COTL1;MLEC;MAPK1;NCKAP1L;CPNE3;CTSG;CD36;GUSB;SNAP29;CD55;ACTR2;ARSA;HGSNAT;ANXA3;SCAMP1;SVIP;DDOST;DNAJC3;TSPAN14;TYROBP;GLB1;QPCT;LAMTOR2;PRTN3;MAN2B1;HPSE;CD44;DNASE1L1	BP
Hepatocellular carcinoma	10/171	0.409468	0.721331	1.113895850737956	0.9945929093959409	TGFB2;SMAD3;GSTM1;PRKCB;TXNRD2;MGST3;AKT3;MAPK1;WNT2;SMARCA2	KEGG Mouse
PI3K-Akt signaling pathway	20/357	0.415013	0.726873	1.067093504068294	0.9384493020962457	NGFR;CSF1R;RPS6;LAMA3;FN1;IGF1;PTK2;GNG13;HSP90B1;THBS3;GNGT2;FGF9;CDC37;CD19;CREB3L2;AKT3;GNB3;MAPK1;ITGA6;IKBKG	KEGG Mouse
mTOR signaling pathway	9/154	0.419622	0.730722	1.1131725417439704	0.9666792778839927	RPS6KA3;PRKCB;CAB39L;AKT3;RPS6;MAPK1;LAMTOR2;IGF1;WNT2	KEGG Mouse
myoblast differentiation (GO:0045445)	2016-04-01	0.00827671	0.740984	4.761904761904762	22.830044555463402	DDX17;MBNL1;DDX5;IGF1	BP
cAMP signaling pathway	12/211	0.430222	0.744898	1.0832769126607988	0.9136944872239565	VAV3;EDNRA;PDE10A;FXYD2;CREB3L2;AKT3;ADCY4;ATP1A3;MAPK1;CALML4;ATP1A1;CALM1	KEGG Mouse
Alcoholism	11/199	0.4745	0.748821	1.0528834649437666	0.7849174730491424	GNGT2;HDAC10;MAOB;H2AFY;CREB3L2;GNB3;MAPK1;CALML4;CALM1;GNG13;CAMKK2	KEGG Mouse
Glutathione metabolism	1964-04-01	0.4351	0.749063	1.1904761904761905	0.990690918060732	GSTK1;GSTM1;MGST3;IDH2	KEGG Mouse
protein N-linked glycosylation via asparagine (GO:0018279)	1945-07-01	0.00851723	0.749369	2.9629629629629632	14.120486731301247	FUT8;ST6GAL1;STT3B;ST3GAL1;UGGT1;DDOST;ST3GAL3	BP
Axon guidance	10/180	0.473476	0.751117	1.0582010582010581	0.7911673428924856	ARHGEF12;UNC5A;SMO;CDK5;DPYSL2;PLXNB2;MAPK1;PLXNA4;PTK2;NCK1	KEGG Mouse
Regulation of actin cytoskeleton	12/217	0.468949	0.751808	1.0533245556287032	0.7976409019433988	VAV3;FGD3;ARHGEF12;FGF9;ITGB2;FN1;MAPK1;NCKAP1L;ITGA6;DOCK1;PTK2;ARHGEF6	KEGG Mouse
HIF-1 signaling pathway	6/104	0.466522	0.751894	1.098901098901099	0.8378573454809445	PRKCB;AKT3;RPS6;TRF;MAPK1;IGF1	KEGG Mouse
Circadian rhythm	1930-02-01	0.472138	0.752935	1.2698412698412698	0.9529966482306361	PRKAG2;SKP1A	KEGG Mouse
Tryptophan metabolism	1948-03-01	0.465027	0.753493	1.1904761904761905	0.9115001178908552	MAOB;ALDH2;ALDH7A1	KEGG Mouse
Longevity regulating pathway	6/102	0.447857	0.753892	1.1204481792717087	0.9000358108376457	CREB3L2;AKT3;ADCY4;PRKAG2;IGF1;CAMKK2	KEGG Mouse
Fatty acid elongation	2029-02-01	0.454465	0.756609	1.3136288998357963	1.03597336621211	ELOVL5;PPT1	KEGG Mouse
Cocaine addiction	1948-03-01	0.465027	0.757544	1.1904761904761905	0.9115001178908552	MAOB;CDK5;CREB3L2	KEGG Mouse
Ubiquinone and other terpenoid-quinone biosynthesis	2019-11-01	0.447534	0.757557	1.7316017316017318	1.392213210315596	VKORC1	KEGG Mouse
ErbB signaling pathway	1984-05-01	0.452982	0.758307	1.1337868480725624	0.8978487609909639	PRKCB;AKT3;MAPK1;PTK2;NCK1	KEGG Mouse
neutrophil activation involved in immune response (GO:0002283)	38/484	0.00892812	0.759337	1.4954742227469502	7.056468791622338	ASAH1;ATP8A1;HEXB;ITGB2;HMGB1;CFP;DPP7;CAND1;GM2A;TIMP2;COTL1;MLEC;MAPK1;NCKAP1L;CPNE3;CTSG;CD36;GUSB;SNAP29;CD55;ACTR2;ARSA;HGSNAT;ANXA3;SCAMP1;SVIP;DDOST;DNAJC3;TSPAN14;TYROBP;GLB1;QPCT;LAMTOR2;PRTN3;MAN2B1;HPSE;CD44;DNASE1L1	BP
ABC transporters	1948-03-01	0.465027	0.761639	1.1904761904761905	0.9115001178908552	ABCC3;ABCA3;ABCA9	KEGG Mouse
Taurine and hypotaurine metabolism	2019-11-01	0.447534	0.761813	1.7316017316017318	1.392213210315596	ADO	KEGG Mouse
PPAR signaling pathway	1985-05-01	0.463299	0.762932	1.1204481792717087	0.8620535561267105	FABP4;LPL;DBI;CD36;PLTP	KEGG Mouse
Hepatitis B	9/163	0.487132	0.764772	1.0517090271691498	0.7564097047687017	MAPK11;TGFB2;SMAD3;PRKCB;CREB3L2;AKT3;MAPK1;IKBKG;IRAK4	KEGG Mouse
Sleep Apnea, Obstructive	14/131	0.00894934	0.764819	2.035623409669211	9.600356496995037	NFIX;HSPA4;LPL;IGF1;SLC6A4;PTGS1;EDNRA;HAL;EDNRB;FABP4;IDS;LTB;PLCB1;XPR1	Disgenet
Kaposi sarcoma-associated herpesvirus infection	12/216	0.462516	0.765804	1.0582010582010581	0.8159524484340103	LYN;MAPK11;GNGT2;AKT3;ITPR1;ITPR2;GNB3;MAPK1;CALML4;IKBKG;CALM1;GNG13	KEGG Mouse
Synthesis and degradation of ketone bodies	2019-11-01	0.447534	0.766117	1.7316017316017318	1.392213210315596	OXCT1	KEGG Mouse
regulation of cardiac conduction (GO:1903779)	1968-09-01	0.00890082	0.769845	2.5210084033613445	11.903223954879572	ASPH;DMPK;FXYD2;ATP2A3;ITPR1;ITPR2;ATP1A3;ATP1A1;CALM1	BP
Pentose phosphate pathway	1932-02-01	0.506421	0.778912	1.1904761904761905	0.809984431992729	PRPS2;RPIA	KEGG Mouse
Galactose metabolism	1932-02-01	0.506421	0.782886	1.1904761904761905	0.809984431992729	GLB1;AKR1B3	KEGG Mouse
Protein digestion and absorption	1990-05-01	0.513896	0.786417	1.0582010582010581	0.7044799904262927	KCNQ1;FXYD2;ATP1A3;SLC16A10;ATP1A1	KEGG Mouse
Prolactin signaling pathway	1972-04-01	0.527017	0.786632	1.0582010582010581	0.6778006732450361	MAPK11;AKT3;MAPK1;SOCS5	KEGG Mouse
Biosynthesis of unsaturated fatty acids	1932-02-01	0.506421	0.7869	1.1904761904761905	0.809984431992729	ELOVL5;HSD17B4	KEGG Mouse
regulation of hydrolase activity (GO:0051336)	1981-10-01	0.00971788	0.787148	2.3515579071134627	10.896620658593271	VAV3;FGD3;FGD4;WRN;SIPA1L1;FGD6;PLXNB2;PLXNA4;PTK2;FGD2	BP
Non-homologous end-joining	2013-01-01	0.504052	0.787256	1.4652014652014653	1.003775415489112	PRKDC	KEGG Mouse
Fatty acid biosynthesis	2014-01-01	0.530106	0.787363	1.3605442176870748	0.8635085876548154	ACACA	KEGG Mouse
Giardiasis	2019-09-03	0.00954798	0.788551	6.349206349206349	29.532861840285893	GPR162;HSPA4;CRYL1	Disgenet
IL-17 signaling pathway	1991-05-01	0.523783	0.789584	1.0465724751439038	0.6767948403928388	MAPK11;MAPK1;IKBKG;ELAVL1;HSP90B1	KEGG Mouse
peptidyl-asparagine modification (GO:0018196)	1946-07-01	0.00960213	0.790317	2.8985507246376816	13.46600200520428	FUT8;ST6GAL1;STT3B;ST3GAL1;UGGT1;DDOST;ST3GAL3	BP
Melanoma	1972-04-01	0.527017	0.790526	1.0582010582010581	0.6778006732450361	FGF9;AKT3;MAPK1;IGF1	KEGG Mouse
SNARE interactions in vesicular transport	1933-02-01	0.52301	0.79236	1.1544011544011545	0.7482306085902795	VTI1A;SNAP29	KEGG Mouse
Anemia, Diamond-Blackfan	1969-09-01	0.0097726	0.793761	2.484472049689441	11.498565796576576	LRPAP1;TEC;RPL31;CSDE1;FAM69A;MAPK1;RPSA;RPL15;RPS24	Disgenet
TNF signaling pathway	6/110	0.521355	0.793822	1.0389610389610389	0.6767005048716903	MAPK11;RPS6KA5;CREB3L2;AKT3;MAPK1;IKBKG	KEGG Mouse
Diarrhea-associated hemolytic uremic syndrome	2019-09-03	0.00954798	0.795233	6.349206349206349	29.532861840285893	SELP;THBD;CFH	Disgenet
B cell homeostasis (GO:0001782)	2019-09-03	0.00954798	0.798743	6.349206349206349	29.532861840285893	LYN;DOCK11;NCKAP1L	BP
Mental Retardation	79/1157	0.00975633	0.799043	1.300572087088941	6.021439867017916	DPAGT1;SLC46A1;DOCK8;ITGB2;HNRNPU;HNMT;PIGV;RPS6KA3;OPHN1;NAGLU;TRPS1;AKT3;AP1S2;IKBKG;GUSB;SNAP29;GTF2I;GAMT;ARSA;HGSNAT;ENTPD1;ANXA1;DNMT3A;MCCC1;VPS13B;CASK;ARHGEF18;DICER1;THOC2;BCS1L;MUT;FOXP1;GNPAT;ZEB2;SMO;PCCA;PEX6;FAR1;ITGA6;SHANK3;ALDH7A1;ARHGEF6;ASAH1;NFIX;MAOB;ITPR1;ATP1A3;PURA;ARL13B;DEAF1;MAPK1;ZSWIM6;FLNB;CNNM2;B3GALNT2;SURF1;SLC12A5;HOMER1;MYO5A;IGF1;UBE2A;SMARCA2;TMCO1;QDPR;FAM11…	Disgenet
Dilated ventricles (finding)	19/203	0.0106828	0.801456	1.7827820783485808	8.092259894334912	NFIX;HNRNPU;HSD17B4;ATP1A3;TREM2;TMCO1;RPS6KA3;TYROBP;NFIA;SMO;DEAF1;GLB1;AKT3;AP1S2;ZSWIM6;GLUL;ALDH7A1;XPR1;CUL4B	Disgenet
Dementia of frontal lobe type	2019-09-03	0.00954798	0.80203	6.349206349206349	29.532861840285893	CSF1R;TYROBP;TREM2	Disgenet
Prostatic Neoplasms	102/1553	0.0106108	0.80218	1.2510348633980315	5.687052757368625	AHCYL2;PROS1;ITSN1;COMT;ACRBP;RPS6KA3;CYSLTR1;EDNRA;EDNRB;NAGLU;FGF9;AKT3;NIPAL3;CPNE3;SEC62;GSTK1;DHDH;PTOV1;DLEC1;FOXP1;RUNX1;INPP4B;ADAM15;BIN1;CDC37;FKBP4;CSF1R;DDX5;PRKDC;ALOX15;ITPR1;LPL;HSP90B1;RASGRP3;SULT1A1;LDHB;NGFR;MSR1;ZFHX3;TGFB2;GSTM1;SDF2L1;SMAD3;CAV2;EPHX1;FN1;IGF1;SYNJ2;BMX;SMARCA2;PTK2;BMP2;PPFIBP2;TCN2;CDK5;P4HA1;TBXAS1;DNAJC10;PPT1;CRYL1;HPSE;TGFBI;CALM1;ITM2B;TNFAIP8;HIP1;CH…	Disgenet
Onychomycosis	2017-04-01	0.0103807	0.803315	4.481792717086835	20.47198505304836	SPIB;DOCK8;CARD9;VPS13B	Disgenet
sulfur compound catabolic process (GO:0044273)	1936-06-01	0.0104	0.804107	3.1746031746031744	14.495087106257904	GLB1;HEXB;HEXA;IDS;HPSE;ADO	BP
Protein Deficiency	1982-10-01	0.0105625	0.804712	2.3228803716608595	10.570150399919577	C4B;ERN1;PDLIM1;WRN;SURF1;CFH;HSD17B4;AK3;MUT;F5	Disgenet
Base excision repair	1935-02-01	0.555043	0.808549	1.08843537414966	0.6407715538520873	PARP3;HMGB1	KEGG Mouse
Chronic interstitial nephritis	2019-09-03	0.00954798	0.808944	6.349206349206349	29.532861840285893	INVS;MS4A1;CD55	Disgenet
Hyperlipoproteinemia Type III	2017-04-01	0.0103807	0.809691	4.481792717086835	20.47198505304836	APOC2;LPL;HPSE;CD44	Disgenet
Gait Ataxia	1982-10-01	0.0105625	0.810998	2.3228803716608595	10.570150399919577	DNAJC3;HIP1;OPHN1;ELOVL5;ITPR1;ATP1A3;HSD17B4;MAN2B1;SPG7;CUL4B	Disgenet
Bacterial invasion of epithelial cells	1974-04-01	0.548865	0.811249	1.0296010296010296	0.6176605507849527	CAV2;FN1;DOCK1;PTK2	KEGG Mouse
Thiamine metabolism	2015-01-01	0.554792	0.812087	1.2698412698412698	0.7481413356305945	AK8	KEGG Mouse
Endocytosis	14/269	0.552451	0.812585	0.9913258983890955	0.5882436874204628	VPS29;SMAD3;SH3KBP1;CAV2;AGAP1;ARRB1;ASAP1;EPS15L1;2610002M06RIK;BIN1;NEDD4;PSD3;VPS45;FOLR2	KEGG Mouse
Polyneuropathy	1994-11-01	0.0101734	0.812876	2.2289766970618037	10.226506528506022	ABHD12;RPIA;ARSA;DGUOK;SURF1;EDNRB;ALDH2;MPV17;COMT;SNAP29;MS4A1	Disgenet
Physical aggression	12/107	0.0103552	0.81417	2.1361815754339117	9.762910539502702	ENTPD1;ECM1;TYROBP;NAGLU;DEAF1;AP1S2;TREM2;UBE2A;SMARCA2;SYN1;FOXP1;CUL4B	Disgenet
Familial multiple trichoepitheliomata	16/160	0.0101105	0.814479	1.9047619047619049	8.75081186473186	EIF4A2;MSR1;CDKN2B;ANXA1;MGMT;JMJD1C;OMA1;IGF1;RUNX1;HSP90B1;SELENBP1;SMO;SLC22A18;LAMTOR2;FKBP4;CD55	Disgenet
regulation of B cell receptor signaling pathway (GO:0050855)	2017-04-01	0.0103807	0.814961	4.481792717086835	20.47198505304836	LYN;PRKCB;STAP1;RUNX1	BP
Flatfoot	12/107	0.0103552	0.820736	2.1361815754339117	9.762910539502702	RPS6KA3;TGFB2;SMAD3;ZDHHC9;DEAF1;TRPS1;PEX6;VPS13B;MAPK1;FLNB;UBE2A;GTF2I	Disgenet
Pseudocholinesterase Measurement	2019-10-03	0.0131132	0.820869	5.714285714285714	24.766492692174012	RNPEP;RAPH1;WDR12	Disgenet
peptide biosynthetic process (GO:0043043)	17/175	0.0107792	0.820989	1.8503401360544218	8.382293579306822	RPL30;MRPS15;RPL21;RPL31;RPL23;RPL22;RPS6;RPL13A;RPSA;MRPL24;MRPL35;GSPT1;RPS25;RPL27A;RPL14;RPL15;RPS24	BP
mRNA surveillance pathway	1996-05-01	0.571815	0.821137	0.9920634920634921	0.554503453137174	NCBP2;CPSF2;SAP18;GSPT1;WDR33	KEGG Mouse
Osteochondrodysplasias	15/151	0.0132284	0.822838	1.8921475875118259	8.184279037127878	TGFB2;IFT80;TREM2;IGF1;NLRC4;FGD3;BMP2;TYROBP;GLB1;TTC21B;TRPS1;PEX6;CHST1;MAPK1;FLNB	Disgenet
Renin-angiotensin system	1936-02-01	0.570478	0.823118	1.0582010582010581	0.5939480808076957	CTSG;LNPEP	KEGG Mouse
Low intelligence	66/946	0.0111759	0.82584	1.3289036544850499	5.972086749805941	DPAGT1;SLC46A1;DOCK8;HNRNPU;HNMT;RPS6KA3;OPHN1;NAGLU;TRPS1;AKT3;IKBKG;GUSB;SNAP29;GTF2I;GAMT;ARSA;HGSNAT;ENTPD1;DNMT3A;MCCC1;VPS13B;CASK;ARHGEF18;THOC2;BCS1L;MUT;FOXP1;GNPAT;SMO;PCCA;PEX6;FAR1;ALDH7A1;ARHGEF6;ASAH1;NFIX;ITPR1;ATP1A3;PURA;ARL13B;DEAF1;MAPK1;FLNB;ZSWIM6;CNNM2;B3GALNT2;SURF1;SLC12A5;MYO5A;IGF1;UBE2A;SMARCA2;TMCO1;QDPR;MLXIPL;PDE10A;ZDHHC9;TCN2;NFIA;GLB1;GNAQ;PPT1;MAN2B1;TUBGCP4;STT3…	Disgenet
Immunoglobulin G4 related sclerosing disease	2019-10-03	0.0131132	0.826131	5.714285714285714	24.766492692174012	CD19;MS4A1;TNFSF13B	Disgenet
Nicotinate and nicotinamide metabolism	1936-02-01	0.570478	0.827056	1.0582010582010581	0.5939480808076957	NT5E;NNT	KEGG Mouse
positive regulation of fatty acid metabolic process (GO:0045923)	2017-04-01	0.0103807	0.827695	4.481792717086835	20.47198505304836	MLXIPL;LPGAT1;ELOVL5;APOC2	BP
Hyperglycinemia	2019-10-03	0.0131132	0.831461	5.714285714285714	24.766492692174012	PCCA;MMAA;MUT	Disgenet
Dull intelligence	66/946	0.0111759	0.832097	1.3289036544850499	5.972086749805941	DPAGT1;SLC46A1;DOCK8;HNRNPU;HNMT;RPS6KA3;OPHN1;NAGLU;TRPS1;AKT3;IKBKG;GUSB;SNAP29;GTF2I;GAMT;ARSA;HGSNAT;ENTPD1;DNMT3A;MCCC1;VPS13B;CASK;ARHGEF18;THOC2;BCS1L;MUT;FOXP1;GNPAT;SMO;PCCA;PEX6;FAR1;ALDH7A1;ARHGEF6;ASAH1;NFIX;ITPR1;ATP1A3;PURA;ARL13B;DEAF1;MAPK1;FLNB;ZSWIM6;CNNM2;B3GALNT2;SURF1;SLC12A5;MYO5A;IGF1;UBE2A;SMARCA2;TMCO1;QDPR;MLXIPL;PDE10A;ZDHHC9;TCN2;NFIA;GLB1;GNAQ;PPT1;MAN2B1;TUBGCP4;STT3…	Disgenet
Selenocompound metabolism	2017-01-01	0.600346	0.834426	1.1204481792717087	0.5717071090454474	TXNRD2	KEGG Mouse
Axonal loss	2019-10-03	0.0131132	0.83686	5.714285714285714	24.766492692174012	SURF1;TYROBP;TREM2	Disgenet
Nitrogen metabolism	2017-01-01	0.600346	0.838272	1.1204481792717087	0.5717071090454474	GLUL	KEGG Mouse
Legionellosis	1958-03-01	0.593368	0.840142	0.9852216748768473	0.5142271819537815	ITGB2;NLRC4;NAIP1	KEGG Mouse
Salmonella infection	1978-04-01	0.590905	0.840583	0.9768009768009768	0.5138953364476918	MAPK11;MAPK1;FLNB;NLRC4	KEGG Mouse
Toll-like receptor signaling pathway	1999-05-01	0.599387	0.840806	0.962000962000962	0.4923988834656883	MAPK11;AKT3;MAPK1;IKBKG;IRAK4	KEGG Mouse
Analgesic Overuse Headache	2019-10-03	0.0131132	0.84233	5.714285714285714	24.766492692174012	COMT;RAMP1;SLC6A4	Disgenet
Aggressive behavior	12/111	0.013634	0.842733	2.0592020592020592	8.84466735725977	ENTPD1;ECM1;TYROBP;NAGLU;DEAF1;AP1S2;TREM2;UBE2A;SMARCA2;SYN1;FOXP1;CUL4B	Disgenet
Impaired T cell function	2018-04-01	0.0128017	0.844397	4.232804232804233	18.447309293767226	CR2;CD19;JMJD1C;COMT	Disgenet
Cardiac muscle contraction	1978-04-01	0.590905	0.844548	0.9768009768009768	0.5138953364476918	COX7A2L;FXYD2;ATP1A3;ATP1A1	KEGG Mouse
Choline metabolism in cancer	1999-05-01	0.599387	0.844717	0.962000962000962	0.4923988834656883	DGKG;DGKD;PRKCB;AKT3;MAPK1	KEGG Mouse
Pain, Postoperative	2027-05-01	0.0121498	0.846869	3.527336860670194	15.557107283419475	MAOB;CPOX;AP3B1;COMT;SLC6A4	Disgenet
Fibrinogen assay	1948-07-01	0.0120691	0.847254	2.777777777777778	12.269729955590238	CHD9;GALNT2;JMJD1C;LIPA;SH2B3;PDIA5;TTC17	Disgenet
Thick nasal alae	2019-10-03	0.0131132	0.847872	5.714285714285714	24.766492692174012	RPS6KA3;ZSWIM6;SMARCA2	Disgenet
Aggressive reaction	12/109	0.0119082	0.848068	2.0969855832241153	9.290760377473855	ENTPD1;ECM1;TYROBP;NAGLU;DEAF1;AP1S2;TREM2;UBE2A;SMARCA2;SYN1;FOXP1;CUL4B	Disgenet
Bipolar II disorder	2018-04-01	0.0128017	0.850102	4.232804232804233	18.447309293767226	ALDH2;GNB3;COMT;SLC6A4	Disgenet
Brain Infarction	1960-08-01	0.012741	0.85183	2.5396825396825395	11.080449065455184	CX3CR1;THBD;TBXAS1;ADK;LPL;CTSG;HNMT;F5	Disgenet
Shprintzen syndrome	1937-06-01	0.0118751	0.851887	3.0888030888030893	13.693624029886172	ARSA;EDNRA;JMJD1C;MAPK1;COMT;SNAP29	Disgenet
Mild cognitive disorder	15/149	0.0118035	0.852975	1.9175455417066154	8.512677649212062	TGFB2;LRRK2;ALOX15;DNMT3A;TREM2;IGF1;SYNJ2;COMT;MUT;SORL1;APOC2;AGPS;APOC1;EBPL;CD36	Disgenet
Antisocial behavior	1948-07-01	0.0120691	0.85335	2.777777777777778	12.269729955590238	MAOB;ALDH2;ROPN1L;COMT;LIPA;MUT;SLC6A4	Disgenet
Sturge-Weber Syndrome	2019-10-03	0.0131132	0.853487	5.714285714285714	24.766492692174012	GNAQ;FN1;SNAP29	Disgenet
Poor school performance	68/984	0.0123442	0.854355	1.316298877274487	5.784570926191851	DPAGT1;SLC46A1;DOCK8;HNRNPU;ASH2L;HNMT;RPS6KA3;OPHN1;NAGLU;TRPS1;AKT3;IKBKG;GUSB;SNAP29;GTF2I;GAMT;ARSA;HGSNAT;ENTPD1;DNMT3A;MCCC1;VPS13B;CASK;ARHGEF18;THOC2;BCS1L;MUT;FOXP1;GNPAT;SMO;PCCA;PEX6;FAR1;SHANK3;ALDH7A1;ARHGEF6;ASAH1;NFIX;ITPR1;ATP1A3;PURA;ARL13B;DEAF1;MAPK1;FLNB;ZSWIM6;CNNM2;B3GALNT2;SURF1;SLC12A5;MYO5A;IGF1;UBE2A;SMARCA2;TMCO1;QDPR;MLXIPL;PDE10A;ZDHHC9;TCN2;NFIA;GLB1;GNAQ;PPT1;MAN2B1…	Disgenet
Myocardial Infarction	67/965	0.0117556	0.855811	1.3224771773994572	5.876324371600297	PROS1;F13A1;HMGB1;BMI1;COMT;LIPA;PKD1;SLC6A4;C4B;THBD;EDNRA;EDNRB;ALDH2;SLC22A18;TIMP2;CTSG;CD36;CCR2;MEF2A;ARSA;ENTPD1;MBNL1;PTGIS;ELOVL5;S100A1;RPSA;SORCS2;F5;GPR162;BIN1;KCNQ1;ITGA6;LTB;PLCB1;CX3CR1;LRPAP1;SELPLG;LRP1;CFH;LAMA3;ALOX15;CXCR5;LPL;LTC4S;PTGS1;WRN;MAPK1;CKB;SH2B3;CDKN2B;TGFB2;GSTM1;SMAD3;YTHDF3;SORT1;TXNRD2;HSPA4;EPHX1;FN1;IGF1;WDR12;SELP;FABP4;APOC1;GNB3;HPSE;RAMP1	Disgenet
Mycobacterium Infections	1997-11-01	0.0127281	0.856791	2.160039273441335	9.426293128381548	ANXA1;P2RX4;LANCL1;FN1;MAPK1;RPSA;CTSG;TPPP;IKBKG;MS4A1;CAMKK2	Disgenet
secondary acute myeloid leukemia	1971-09-01	0.0117073	0.858652	2.414486921529175	10.738533891274	ASXL1;CDKN2B;GSTM1;DNMT3A;LMO2;MS4A1;SF3B1;RUNX1;FOXP1	Disgenet
Arteriosclerotic cardiovascular disease, NOS	2019-10-03	0.0131132	0.859177	5.714285714285714	24.766492692174012	MYLIP;SORT1;CD36	Disgenet
Methylmalonic aciduria	2028-05-01	0.0141666	0.859442	3.4013605442176873	14.479137169475132	MCEE;LMBRD1;MMAA;TCN2;MUT	Disgenet
TARSAL-CARPAL COALITION SYNDROME	16/164	0.0126203	0.861334	1.8583042973286876	8.125342928922265	CDKN2B;GSTM1;ANXA1;DAPK1;MGMT;DNMT3A;FN1;IGF1;SPG7;NME1;REEP5;GLB1;PRTN3;TGFBI;CD44;WLS	Disgenet
Thrombosis	1997-11-01	0.0127281	0.8627	2.160039273441335	9.426293128381548	C4B;SELP;CD2;THBD;PROS1;TBXAS1;F13A1;MRVI1;CD55;F5;PTGS1	Disgenet
Hernia, Inguinal	13/123	0.0125627	0.863401	2.013162988772745	8.811659610316626	TGFB2;SMAD3;RPS6KA3;NFIA;GLB1;AP1S2;TIMP2;IDS;MAN2B1;GUSB;NAT8L;GTF2I;CUL4B	Disgenet
Treatment related leukaemia	2028-05-01	0.0141666	0.86478	3.4013605442176873	14.479137169475132	DAPK1;MGMT;FN1;PRG4;RUNX1	Disgenet
Social disinhibition	2028-05-01	0.0141666	0.870185	3.4013605442176873	14.479137169475132	TYROBP;LRRK2;TREM2;SORL1;SLC6A4	Disgenet
Profound Mental Retardation	18/195	0.0145073	0.874711	1.7582417582417584	7.442817470189819	GAMT;RNASEH2C;ENTPD1;SURF1;DOCK8;HEXA;DNMT3A;ADK;FRY;TMCO1;ASXL1;NAGLU;PRKRA;DEAF1;SNX14;PEX6;IDS;SHANK3	Disgenet
Mood swings	1999-11-01	0.0146838	0.879952	2.1164021164021163	8.933359038619914	ARSA;PON3;SURF1;DEAF1;VAPB;ATP1A3;TREM2;CTSF;BCS1L;SLC6A4;CUL4B	Disgenet
Steroid biosynthesis	2019-01-01	0.641243	0.883167	1.0025062656641603	0.44546029320793273	LIPA	KEGG Mouse
One carbon pool by folate	2019-01-01	0.641243	0.887199	1.0025062656641603	0.44546029320793273	MTHFS	KEGG Mouse
Basal cell carcinoma	1963-03-01	0.649545	0.890553	0.9070294784580498	0.39136738754639405	BMP2;SMO;WNT2	KEGG Mouse
Tight junction	8/167	0.654969	0.893944	0.9124607927003138	0.3861235452496303	ACTR2;HSPA4;NEDD4;PRKAG2;ARHGEF18;CGNL1;AMOT;RUNX1	KEGG Mouse
Hypertrophic cardiomyopathy (HCM)	1986-04-01	0.667633	0.89908	0.8859357696567	0.35793221963244826	TGFB2;PRKAG2;ITGA6;IGF1	KEGG Mouse
Non-small cell lung cancer	1966-03-01	0.68049	0.900387	0.8658008658008659	0.3332827994614442	PRKCB;AKT3;MAPK1	KEGG Mouse
Phospholipase D signaling pathway	7/149	0.671613	0.900437	0.894854586129754	0.35621739214991366	DGKG;DGKD;PLCB4;AKT3;ADCY4;MAPK1;PLCB1	KEGG Mouse
Colorectal cancer	1988-04-01	0.685191	0.902665	0.8658008658008659	0.3273221395337694	TGFB2;SMAD3;AKT3;MAPK1	KEGG Mouse
Vasopressin-regulated water reabsorption	1943-02-01	0.667534	0.902959	0.8859357696567	0.35806461039431575	CREB3L2;ARHGDIB	KEGG Mouse
Hedgehog signaling pathway	1944-02-01	0.679851	0.903486	0.8658008658008659	0.33409686523453525	SMO;ARRB1	KEGG Mouse
Ketonuria	2019-04-01	0.0155549	0.904577	4.010025062656641	16.695258612419348	MCEE;MMAA;OXCT1;MCCC1	Disgenet
Gastric cancer	7/150	0.678386	0.90551	0.888888888888889	0.3449239357383127	TGFB2;CDKN2B;SMAD3;FGF9;AKT3;MAPK1;WNT2	KEGG Mouse
Glycolysis / Gluconeogenesis	1967-03-01	0.690343	0.905515	0.8528784648187633	0.31604864374740044	LDHB;ALDH2;ALDH7A1	KEGG Mouse
Nucleotide excision repair	1943-02-01	0.667534	0.907008	0.8859357696567	0.35806461039431575	CETN2;CUL4B	KEGG Mouse
Cholesteryl Ester Transfer Protein Deficiency	2019-04-01	0.0155549	0.909961	4.010025062656641	16.695258612419348	GPR162;GALNT2;LPL;PLTP	Disgenet
Dilated cardiomyopathy (DCM)	1990-04-01	0.702085	0.913012	0.8465608465608466	0.2994286597073642	TGFB2;ADCY4;ITGA6;IGF1	KEGG Mouse
Renal cell carcinoma	1968-03-01	0.699965	0.914178	0.8403361344537816	0.2997689703617913	TGFB2;AKT3;MAPK1	KEGG Mouse
Monocytic leukemia	1962-08-01	0.0153679	0.915371	2.457757296466974	10.262295594170613	THBD;CSF1R;MSR1;MACROD1;MYADM;LPL;CALM1;RUNX1	Disgenet
Adult Myelodysplastic Syndrome	2019-04-01	0.0155549	0.91541	4.010025062656641	16.695258612419348	ASXL1;IDH2;DICER1;SF3B1	Disgenet
acyl-CoA hydrolase activity (GO:0047617)	2017-04-01	0.0103807	0.919087	4.481792717086835	20.47198505304836	GNPAT;ACOT8;PPT1;ACOT13	MF
Hyperreflexia	25/300	0.0155414	0.920124	1.5873015873015872	6.609920654670143	DPAGT1;CSF1R;RNASEH2C;HEXB;SPG7;ABHD12;DGUOK;ATXN1;GM2A;CTSF;GLUL;GTF2I;GAMT;ARSA;SURF1;MCCC1;SIGMAR1;CASK;BCS1L;MLXIPL;PRKRA;GNAQ;PEX6;MAN2B1;PLCB1	Disgenet
Phenylalanine metabolism	2023-01-01	0.71092	0.92055	0.8281573498964804	0.28256400874721804	MAOB	KEGG Mouse
Ether lipid metabolism	1947-02-01	0.714572	0.921342	0.8105369807497467	0.2723986130503241	AGPS;PLD4	KEGG Mouse
Leukocyte transendothelial migration	5/115	0.727959	0.930682	0.8281573498964804	0.26294865793662014	VAV3;MAPK11;PRKCB;ITGB2;PTK2	KEGG Mouse
lipoprotein particle receptor activity (GO:0030228)	2015-04-01	0.00647285	0.931281	5.079365079365079	25.600707169943465	LRP1;STAB1;CD36;SORL1	MF
p53 signaling pathway	1971-03-01	0.727462	0.933987	0.8048289738430584	0.25609115285404427	STEAP3;IGF1;RPRM	KEGG Mouse
Wnt signaling pathway	7/160	0.741158	0.935712	0.8333333333333333	0.24961827067502837	INVS;SMAD3;PLCB4;PRKCB;SKP1A;PLCB1;WNT2	KEGG Mouse
Hippo signaling pathway	7/159	0.735291	0.936106	0.8385744234800838	0.2578520518710467	TGFB2;BMP2;SMAD3;RASSF4;ITGB2;WNT2;AMOT	KEGG Mouse
Menstrual spotting	2019-11-03	0.0173363	0.93616	5.194805194805195	21.064687831421217	CSF1R;EDNRB;IGF1	Disgenet
Fatty acid degradation	1950-02-01	0.746075	0.938011	0.761904761904762	0.22318461297216696	ALDH2;ALDH7A1	KEGG Mouse
Glycosylphosphatidylinositol (GPI)-anchor biosynthesis	2025-01-01	0.74051	0.938805	0.761904761904762	0.2288886065595269	PIGV	KEGG Mouse
Depression and Suicide	2019-11-03	0.0173363	0.941333	5.194805194805195	21.064687831421217	DEAF1;XPR1;SLC6A4	Disgenet
Cardiac sarcoidosis	2019-11-03	0.0173363	0.946562	5.194805194805195	21.064687831421217	LANCL1;MAPK1;RPSA	Disgenet
Baf3	27/440	0.226829	0.946765	1.1688311688311688	1.7340298493069237	UHRF2;9530053H05RIK;DAPP1;2810021B07RIK;2310045N01RIK;TSPAN32;PITPNC1;NT5E;FUT8;CHTF8;SIPA1L1;NNT;6030458C11RIK;TRA2A;RPL14;EMILIN2;CCR2;FBXW4;CMTM7;L7RN6;SPNS2;RPL13A;0910001L09RIK;MTF1;CLEC2I;TRIP12;RAMP1	Mouse Gene Atlas
adipose_white	13/199	0.247432	0.95014	1.2443168222062695	1.7378358131029465	ST6GAL1;PANK3;IAH1;SORT1;CAV2;LTC4S;CRIP1;MAN1A;FABP4;AP1S2;1110005A03RIK;RPRD1A;GLUL	Mouse Gene Atlas
mast_cells_IgE+antigen_6hr	10/146	0.237835	0.951339	1.304631441617743	1.8736850733294872	RPS6KA3;ATXN1;TPSG1;PRKCB;DPYSL2;DAPP1;RUNX1;ANAPC11;RPRM;DFNA5	Mouse Gene Atlas
Immunoglobulin Deficiency, Late-Onset	2019-11-03	0.0173363	0.95185	5.194805194805195	21.064687831421217	CR2;CD19;MS4A1	Disgenet
Lymphoma, Non-Hodgkin	40/538	0.0171884	0.954395	1.416179854841565	5.754673346700586	CX3CR1;EIF4A2;C1QA;TNFAIP8;RAPH1;CXCR5;HMGB1;SPG7;COMT;TNFSF13B;WRN;HSPH1;CD19;TIMP2;MAPK1;CD37;SF3B1;WLS;CCR2;GSTK1;CDKN2B;CR2;CRTAP;GSTM1;MGMT;HSPA4;RPS6;LMO2;EPHX1;FN1;DLEC1;LYVE1;FOXP1;NME1;ASXL1;GLB1;LTB;CALM1;MS4A1;CD44	Disgenet
Cognitive delay	66/965	0.0166522	0.957063	1.3027387120651368	5.334992330742339	DPAGT1;INVS;SLC46A1;ACY1;DOCK8;ADK;PLOD3;JMJD1C;HNRNPU;HNMT;PEPD;COMT;LIPA;EDNRB;OPHN1;GM2A;AP1S2;MPV17;SNAP29;GAMT;MCCC1;VPS13B;CASK;MOGS;BCS1L;UPB1;MUT;DDOST;LMBRD1;SMO;PCCA;PEX6;FAR1;NAT8L;ALDH7A1;LMAN2L;ITPR1;HSD17B4;ATP1A3;ADD3;LTC4S;OSGEP;PURA;ARL13B;DEAF1;MAPK1;CNNM2;B3GALNT2;SURF1;SLC12A5;MMAA;IDH2;MYO5A;SMARCA2;QDPR;RPIA;ASXL1;FAM111A;BMP2;NFIA;CDK5;SNX14;PPT1;MAN2B1;TUBGCP4;STT3B	Disgenet
Segmental dystonia	2019-11-03	0.0173363	0.957198	5.194805194805195	21.064687831421217	PRKRA;ARSG;THAP1	Disgenet
Hoarseness	1951-07-01	0.0165814	0.958601	2.6143790849673207	10.717576295932819	MLXIPL;ECM1;ASAH1;DEAF1;LAMA3;IDS;GTF2I	Disgenet
Laryngeal neoplasm	1940-06-01	0.0171731	0.958963	2.857142857142857	11.61259923627383	ING3;ANXA1;GSTM1;EPHX1;BMI1;CD44	Disgenet
Butanoate metabolism	2027-01-01	0.767074	0.960427	0.7054673721340388	0.18707025531090282	OXCT1	KEGG Mouse
Preexcitation Syndrome	2019-05-02	0.024763	0.961938	7.6190476190476195	28.17833208333836	BMP2;PRKAG2	Disgenet
Choreatic disease	1940-06-01	0.0171731	0.964443	2.857142857142857	11.61259923627383	ARSA;ATXN1;TYROBP;PDE10A;GM2A;TREM2	Disgenet
Pneumonia in children	2019-05-02	0.024763	0.965756	7.6190476190476195	28.17833208333836	GSTM1;EPHX1	Disgenet
Amyloidosis	58/832	0.0169026	0.965806	1.327838827838828	5.417965955393719	HEXB;LRRK2;ITGB2;TREM2;HMGB1;EDNRA;NAGLU;FCGRT;SLC22A18;CD36;GLUL;CCR2;S100A1;RPSA;IRAK4;ZEB2;BIN1;PADI4;MFGE8;FKBP4;CD44;PPID;XPR1;CX3CR1;NFIX;LRP1;MAOB;PRKDC;ITPR1;LPL;NLRC4;ADD3;PTGS1;HSPH1;ATXN1;CD19;MAPK1;TPPP;PLTP;NGFR;ZFHX3;SORT1;TXNRD2;HSPA4;TMEM176B;FN1;IGF1;SORL1;TMEM59;P2RX4;NFIA;CDK5;APOC2;QPCT;SARDH;HPSE;TGFBI;ITM2B	Disgenet
glycoprotein metabolic process (GO:0009100)	1949-07-01	0.0134605	0.967451	2.7210884353741496	11.722433464295428	FUT8;MAN2B2;MAN1C1;ST8SIA6;MAN2B1;HPSE;STT3B	BP
Alzheimer Disease, Late Onset	21/252	0.0250144	0.967878	1.5873015873015872	5.8544531331549905	CFH;MAOB;LRP1;DAPK1;RPSA;TREM2;IGF1;FRMD4B;SORL1;SLC6A4;TMEM59;IMMP2L;TYROBP;ATXN1;ALDH2;BIN1;DPYSL2;APOC1;CALM1;XPR1;CCR2	Disgenet
Obsessive-compulsive trait	2019-05-02	0.024763	0.969603	7.6190476190476195	28.17833208333836	MLXIPL;DMPK	Disgenet
positive regulation of glial cell differentiation (GO:0045687)	2019-10-03	0.0131132	0.969806	5.714285714285714	24.766492692174012	BMP2;BIN1;DICER1	BP
Alcoholic Intoxication	1940-06-01	0.0171731	0.969985	2.857142857142857	11.61259923627383	EIF4A2;ST6GAL1;ALDH2;HSPA4;CD19;SLC6A4	Disgenet
Neonatal respiratory failure	2019-05-02	0.024763	0.973482	7.6190476190476195	28.17833208333836	ABCA3;TRPS1	Disgenet
Anemia, Macrocytic	1940-06-01	0.0171731	0.975592	2.857142857142857	11.61259923627383	CSF1R;ALDH2;TCN2;RPL15;SF3B1;RPS24	Disgenet
iris	9/133	0.264507	0.976641	1.288936627282492	1.714141157914857	B3GALTL;TMEM59;TGFB2;CCDC91;EDNRB;GALNT4;ALG14;HPSE;LTBP1	Mouse Gene Atlas
Mental and motor retardation	69/1020	0.018196	0.977215	1.2885154061624648	5.162505807096815	DPAGT1;INVS;SLC46A1;ACY1;DOCK8;ADK;PLOD3;JMJD1C;HNRNPU;ASH2L;HNMT;PEPD;COMT;LIPA;EDNRB;OPHN1;GM2A;AKT3;AP1S2;MPV17;SNAP29;GAMT;MCCC1;VPS13B;CASK;MOGS;BCS1L;UPB1;MUT;DDOST;LMBRD1;SMO;PCCA;PEX6;FAR1;NAT8L;ALDH7A1;LMAN2L;ITPR1;HSD17B4;ATP1A3;ADD3;LTC4S;OSGEP;PURA;ARL13B;DEAF1;MAPK1;CNNM2;B3GALNT2;SURF1;SLC12A5;MMAA;IDH2;MYO5A;SMARCA2;QDPR;RPIA;ASXL1;FAM111A;BMP2;NFIA;CDK5;SNX14;PPT1;MAN2B1;TUBGCP4;S…	Disgenet
Multiple synostosis syndrome	2019-05-02	0.024763	0.977391	7.6190476190476195	28.17833208333836	FGF9;MPV17	Disgenet
protein modification process (GO:0036211)	1985-10-01	0.0134321	0.979203	2.2408963585434174	9.658498589437048	UBE2I;PPP4R2;PRKDC;QPCT;UBE2N;MAN2B1;PADI4;RABGGTA;ST3GAL1;UBE2L3	BP
Paroxysmal nocturnal hemoglobinuria	1964-08-01	0.0183662	0.980993	2.380952380952381	9.517249783286658	RPS6KA3;THBD;CFH;ITGB2;CD48;PRTN3;CD36;CD55	Disgenet
Mucopolysaccharidosis VI	2019-05-02	0.024763	0.981332	7.6190476190476195	28.17833208333836	ARSA;GUSB	Disgenet
negative regulation of endoplasmic reticulum unfolded protein response (GO:1900102)	2019-10-03	0.0131132	0.984068	5.714285714285714	24.766492692174012	DNAJB9;BFAR;NCK1	BP
Methamphetamine abuse	2019-05-02	0.024763	0.985305	7.6190476190476195	28.17833208333836	COMT;SLC6A4	Disgenet
Chronic otitis media	1968-08-01	0.0255768	0.985761	2.2408963585434174	8.215278735821393	CR2;DEAF1;DOCK8;CD19;JMJD1C;COMT;MS4A1;GTF2I	Disgenet
Loeys-Dietz Aortic Aneurysm Syndrome	2019-05-02	0.024763	0.989311	7.6190476190476195	28.17833208333836	TGFB2;SMAD3	Disgenet
Drug Allergy	1941-06-01	0.01925	0.990519	2.787456445993031	11.011130714844299	CYSLTR1;GSTM1;TBXAS1;HNMT;LTC4S;PTGS1	Disgenet
Refractory anemia, without ringed sideroblasts, without excess blasts	1930-05-01	0.0188477	0.990562	3.1746031746031744	12.607508967451679	CSF1R;CDKN2B;SF3B1;CD55;RUNX1	Disgenet
Liver function tests abnormal finding	12/117	0.0199634	0.990909	1.9536019536019535	7.646117393624057	RNASEH2C;DGUOK;STEAP3;CR2;CD19;ADK;HSD17B4;MPV17;BCS1L;MS4A1;DDOST;F5	Disgenet
Herpes encephalitis	2020-04-01	0.0186531	0.990936	3.8095238095238098	15.168534595922031	CX3CR1;IRAK4;IKBKG;CCR2	Disgenet
Chronic glomerulonephritis	2022-04-01	0.0259262	0.991451	3.4632034632034636	12.649350513026233	TGFB2;GSTM1;CFH;FN1	Disgenet
Serum total cholesterol measurement	25/306	0.0193822	0.992128	1.5561780267662622	6.136629643728722	LRP1;PRKAG2;LPL;ARRB1;PCTP;PTGS1;TRPS1;AKT3;CAPN5;CD36;EVI5;SH2B3;ABCC3;STARD13;ZFHX3;PRKCB;SORT1;FN1;APOC4;IRAK4;F5;SELP;GLB1;APOC1;CD44	Disgenet
Hoarse cry	2019-05-02	0.024763	0.993349	7.6190476190476195	28.17833208333836	ASAH1;LAMA3	Disgenet
Pulmonary Embolism	1977-09-01	0.0192295	0.994671	2.226345083487941	8.796980061423383	VKORC1;CX3CR1;SELP;THBD;PROS1;TBXAS1;F13A1;DICER1;F5	Disgenet
Skin Diseases, Infectious	2022-04-01	0.0259262	0.995324	3.4632034632034636	12.649350513026233	EDNRB;DOCK8;CD36;F5	Disgenet
platelet degranulation (GO:0002576)	13/125	0.0142423	0.995597	1.980952380952381	8.422092600136018	LYN;TGFB2;ECM1;PROS1;FN1;F13A1;IGF1;F5;SELP;CYB5R1;TAGLN2;CD36;CALM1	BP
low-density lipoprotein particle binding (GO:0030169)	2017-04-01	0.0103807	0.995677	4.481792717086835	20.47198505304836	MSR1;STAB1;CD36;SORL1	MF
Recurrent upper respiratory tract infection	1930-05-01	0.0188477	0.995887	3.1746031746031744	12.607508967451679	HGSNAT;NAGLU;GLB1;DOCK8;RFXANK	Disgenet
Liver enzymes abnormal	12/117	0.0199634	0.995939	1.9536019536019535	7.646117393624057	RNASEH2C;DGUOK;STEAP3;CR2;CD19;ADK;HSD17B4;MPV17;BCS1L;MS4A1;DDOST;F5	Disgenet
Herlitz Disease	2019-05-02	0.024763	0.99742	7.6190476190476195	28.17833208333836	LAMA3;ITGA6	Disgenet
Full lower lip	1977-09-01	0.0192295	0.999934	2.226345083487941	8.796980061423383	RPS6KA3;MLXIPL;ECM1;DEAF1;IDS;LTBP3;SMARCA2;GTF2I;CUL4B	Disgenet
testis	67/3059	0.999993	0.999993	0.41719204844409163	3.0452797306600104E-6	SPEF1;PRKAG2;B230118H07RIK;ACRBP;IMMP2L;CCDC91;DPYSL3;PSD3;GSG1;TMEM107;ROPN1L;D3ERTD751E;CGNL1;CCDC50;GTF2I;CDKL2;ARSA;1700006J14RIK;HIAT1;LANCL1;SORD;ABHD14A;IFT80;SCAMP1;TEX2;THAP1;GNPAT;ARMC2;ESPL1;DNAHC8;ARMC3;MTF1;CDC42EP3;2810025M15RIK;TLN2;1700026L06RIK;CMTM2A;GMCL1;GM5918;LMF1;WRN;TTC21B;1700009P17RIK;PCNX;AMZ2;ZSWIM6;CHML;SH2B3;4933417E11RIK;LRRC23;SLC14A2;SEC24B;FEM1B;SYNJ2;WDR12;SVIP;…	Mouse Gene Atlas
Ovarian steroidogenesis	1957-02-01	0.808138	1	0.6683375104427736	0.14237066322957173	ADCY4;IGF1	KEGG Mouse
Non-alcoholic fatty liver disease (NAFLD)	6/151	0.810455	1	0.7568590350047304	0.15906146846155816	ERN1;MLXIPL;SREBF1;COX7A2L;AKT3;PRKAG2	KEGG Mouse
Endometrial cancer	1958-02-01	0.815809	1	0.6568144499178982	0.13371131399970115	AKT3;MAPK1	KEGG Mouse
Citrate cycle (TCA cycle)	1932-01-01	0.822196	1	0.5952380952380952	0.11653326425967481	IDH2	KEGG Mouse
Necroptosis	7/176	0.822691	1	0.7575757575757576	0.14785956987187004	PARP3;2610002M06RIK;H2AFY;ALOX15;HMGB1;GLUL;PPID	KEGG Mouse
Starch and sucrose metabolism	1933-01-01	0.831546	1	0.5772005772005773	0.10647538883238371	PGM2L1	KEGG Mouse
Cytokine-cytokine receptor interaction	12/292	0.845097	1	0.7827788649706457	0.13174460770848875	CX3CR1;NGFR;CSF1R;TGFB2;BMP2;CXCR5;CCL27A;LTB;IL9R;IL27RA;CCR2;TNFSF13B	KEGG Mouse
Taste transduction	1988-03-01	0.847419	1	0.6493506493506493	0.10750651593928882	ADCY4;GNB3;GNG13	KEGG Mouse
DNA replication	1935-01-01	0.848797	1	0.54421768707483	0.0892162229438887	RNASEH2C	KEGG Mouse
Central carbon metabolism in cancer	1964-02-01	0.856313	1	0.5952380952380952	0.0923331793213195	AKT3;MAPK1	KEGG Mouse
Thermogenesis	9/231	0.861552	1	0.7421150278293136	0.11058957340147228	RPS6KA3;MAPK11;COX7A2L;COX16;CREB3L2;RPS6;ADCY4;PRKAG2;SMARCA2	KEGG Mouse
Retinol metabolism	1991-03-01	0.863012	1	0.6279434850863422	0.09251291661377521	RETSAT;UGT1A6B;DHRS3	KEGG Mouse
Thyroid cancer	1937-01-01	0.864283	1	0.5148005148005148	0.07508596878444579	MAPK1	KEGG Mouse
Herpes simplex virus 1 infection	18/433	0.875319	1	0.791817881887166	0.10544436451410072	ZFP953;H2-DMA;ZFP933;CARD9;ZFP866;PILRA;IRAK4;CFP;H2-DMB2;ZFP84;H2-DMB1;AKT3;H2-OB;SRSF3;IKBKG;H2-OA;SRSF7;ZFP595	KEGG Mouse
RNA transport	6/167	0.877229	1	0.6843455945252352	0.08964075303626287	EIF4A2;UBE2I;NCBP2;SAP18;NUP35;THOC2	KEGG Mouse
RIG-I-like receptor signaling pathway	1968-02-01	0.878611	1	0.5602240896358543	0.07250054841490923	MAPK11;IKBKG	KEGG Mouse
Measles	5/144	0.87986	1	0.6613756613756614	0.08465125594539856	CD209F;AKT3;IKBKG;IRAK4;CD209A	KEGG Mouse
Huntington disease	7/192	0.882631	1	0.6944444444444445	0.08670014420310096	COX7A2L;HIP1;PLCB4;GNAQ;CREB3L2;ITPR1;PLCB1	KEGG Mouse
Fat digestion and absorption	1940-01-01	0.884593	1	0.4761904761904762	0.058394374955328975	CD36	KEGG Mouse
Breast cancer	5/147	0.890387	1	0.6478781988986071	0.07521816866632483	FGF9;AKT3;MAPK1;IGF1;WNT2	KEGG Mouse
Adherens junction	1972-02-01	0.897674	1	0.5291005291005291	0.05711533175735851	SMAD3;MAPK1	KEGG Mouse
Basal transcription factors	1943-01-01	0.901865	1	0.44296788482835	0.045754418959207524	GTF2I	KEGG Mouse
Synaptic vesicle cycle	1977-02-01	0.917583	1	0.4947433518862091	0.04255387818540853	UNC13B;SLC6A4	KEGG Mouse
Type II diabetes mellitus	1948-01-01	0.925105	1	0.3968253968253968	0.030892012797196625	MAPK1	KEGG Mouse
Notch signaling pathway	1949-01-01	0.929046	1	0.3887269193391642	0.028608942092503777	APH1B	KEGG Mouse
Linoleic acid metabolism	1950-01-01	0.932781	1	0.380952380952381	0.026508675629395552	ALOX15	KEGG Mouse
Amyotrophic lateral sclerosis (ALS)	1952-01-01	0.93967	1	0.36630036630036633	0.0227935719471499	MAPK11	KEGG Mouse
Steroid hormone biosynthesis	1989-02-01	0.951507	1	0.42803638309256287	0.02127707527894535	COMT;UGT1A6B	KEGG Mouse
MicroRNAs in cancer	9/281	0.962277	1	0.6100660904931368	0.023459032661757043	ZEB2;TGFB2;RPS6KA5;UBE2I;PRKCB;DNMT3A;DICER1;BMI1;CD44	KEGG Mouse
Cytosolic DNA-sensing pathway	1961-01-01	0.962919	1	0.312256049960968	0.011798785560001664	IKBKG	KEGG Mouse
Mitophagy	1963-01-01	0.966722	1	0.30234315948601664	0.01023266754713059	FUNDC1	KEGG Mouse
JAK-STAT signaling pathway	4/164	0.975336	1	0.4645760743321719	0.011602154574179974	AKT3;IL9R;IL27RA;SOCS5	KEGG Mouse
Arrhythmogenic right ventricular cardiomyopathy (ARVC)	1972-01-01	0.979551	1	0.26455026455026454	0.005465765313872418	ITGA6	KEGG Mouse
Viral carcinogenesis	6/229	0.982682	1	0.4990642545227698	0.008718423514312495	LYN;CDKN2B;HDAC10;CREB3L2;MAPK1;IKBKG	KEGG Mouse
Parkinson disease	3/144	0.983062	1	0.3968253968253968	0.006779165873281376	COX7A2L;LRRK2;UBE2L3	KEGG Mouse
Hepatitis C	3/160	0.991428	1	0.35714285714285715	0.0030744880375056954	AKT3;MAPK1;IKBKG	KEGG Mouse
Human papillomavirus infection	10/360	0.992365	1	0.5291005291005291	0.004055000726912304	CREB3L2;AKT3;LAMA3;FN1;MAPK1;ITGA6;IKBKG;WNT2;PTK2;THBS3	KEGG Mouse
Oxidative phosphorylation	2/134	0.993984	1	0.28429282160625446	0.0017154477123128762	COX7A2L;LHPP	KEGG Mouse
Neuroactive ligand-receptor interaction	7/348	0.999362	1	0.3831417624521073	2.445475008057203E-4	EDNRA;CYSLTR1;P2RY6;EDNRB;P2RX4;S1PR1;CTSG	KEGG Mouse
Olfactory transduction	5/1133	0.999994	1	0.08405833648552095	4.845836057149048E-7	PDE2A;ARRB1;CALML4;CALM1;GNG13	KEGG Mouse
protein targeting to vacuole (GO:0006623)	2028-05-01	0.0141666	1	3.4013605442176873	14.479137169475132	VPS13C;NEDD4;VPS13D;VTI1A;SORL1	BP
glycosaminoglycan metabolic process (GO:0030203)	1962-08-01	0.0153679	1	2.457757296466974	10.262295594170613	HGSNAT;NAGLU;GLB1;HEXA;SDC3;IDS;HPSE;GUSB	BP
fatty-acyl-CoA metabolic process (GO:0035337)	2019-04-01	0.0155549	1	4.010025062656641	16.695258612419348	PPT1;HSD17B4;FAR1;ACACA	BP
regulation of platelet activation (GO:0010543)	2019-04-01	0.0155549	1	4.010025062656641	16.695258612419348	LYN;SELP;THBD;TEC	BP
positive regulation of lipid biosynthetic process (GO:0046889)	2029-05-01	0.0163964	1	3.2840722495894914	13.499806100243267	SREBF1;MLXIPL;LPGAT1;ELOVL5;APOC2	BP
T-helper cell differentiation (GO:0042093)	2019-11-03	0.0173363	1	5.194805194805195	21.064687831421217	GPR183;HMGB1;FOXP1	BP
biotin metabolic process (GO:0006768)	2019-11-03	0.0173363	1	5.194805194805195	21.064687831421217	PCCA;MCCC1;ACACA	BP
regulation of synaptic vesicle cycle (GO:0098693)	2019-11-03	0.0173363	1	5.194805194805195	21.064687831421217	CDK5;LRRK2;SYN1	BP
cyclooxygenase pathway (GO:0019371)	2019-11-03	0.0173363	1	5.194805194805195	21.064687831421217	PTGIS;TBXAS1;PTGS1	BP
cellular protein modification process (GO:0006464)	68/1002	0.017801	1	1.2926527896587778	5.2074502046218525	LRRK2;F13A1;UBE2L3;RPS6KA3;RPS6KA5;PPP4R2;AKT3;STK16;MACROD1;CTSG;SDF2;CDKL2;FBXW4;ARSA;ANXA1;DAPK1;PRKCB;MATK;RABGGTA;PDIA6;DDOST;F5;ERN1;DUSP22;DNAJC3;ATG4C;PADI4;MFGE8;PRKDC;TULP4;DAPP1;KLHL13;LTBP1;HSP90B1;CAMKK2;CAND1;PDF;ARSK;MAPK1;ARSG;CHML;ST3GAL1;SOCS5;LHPP;B3GALNT2;LYN;MAP3K2;PTPN18;CDK19;TGFB2;UBE2I;DMPK;FEM1B;TMEM132A;FN1;BMX;PTPRE;BMP2;TEC;KLHL5;CDK5;MAN2B2;QPCT;UBE2N;MAN2B1;STT3B;CA…	BP
regulation of protein processing (GO:0070613)	13/129	0.0181116	1	1.9195275009228498	7.6996096490544526	C1QB;C1QA;CR2;CFH;PROS1;LRRK2;CFP;C4B;TMEM59;CFHR2;CD19;CD55;C1QC	BP
negative regulation of protein modification process (GO:0031400)	1964-08-01	0.0183662	1	2.380952380952381	9.517249783286658	LYN;CRTAP;IBTK;PRKDC;LRRK2;CHORDC1;DNAJC10;MYADM	BP
vacuolar transport (GO:0007034)	1930-05-01	0.0188477	1	3.1746031746031744	12.607508967451679	HGSNAT;VPS13C;NEDD4;VPS13D;VTI1A	BP
protein glycosylation (GO:0006486)	13/131	0.0203208	1	1.890221737549982	7.3645115992347785	DPAGT1;B3GALNT2;PARP3;GALNT2;PLOD3;MOGS;GALNT10;DDOST;FUT8;MAN1C1;ST8SIA6;SDF2;ST3GAL1	BP
neuron development (GO:0048666)	14/145	0.0204139	1	1.839080459770115	7.15685567946086	LYN;TGFB2;UNC5A;ETV1;THOC2;HMGB1;FRY;PPP1R9A;RUNX1;OPHN1;CDK5;NEDD4;PPT1;MAPRE2	BP
cobalamin metabolic process (GO:0009235)	2021-04-01	0.0221073	1	3.6281179138321993	13.829826388618732	LMBRD1;MMAA;TCN2;MUT	BP
tetrapyrrole metabolic process (GO:0033013)	2021-04-01	0.0221073	1	3.6281179138321993	13.829826388618732	LMBRD1;MMAA;TCN2;MUT	BP
import across plasma membrane (GO:0098739)	2019-12-03	0.0222275	1	4.761904761904762	18.1258271333082	SLC46A1;FXYD2;ATP1A1	BP
positive regulation of T-helper 1 type immune response (GO:0002827)	2019-12-03	0.0222275	1	4.761904761904762	18.1258271333082	ANXA1;CCR2;SOCS5	BP
purine nucleoside monophosphate biosynthetic process (GO:0009127)	2019-12-03	0.0222275	1	4.761904761904762	18.1258271333082	PPAT;ADSSL1;LHPP	BP
keratan sulfate catabolic process (GO:0042340)	2019-12-03	0.0222275	1	4.761904761904762	18.1258271333082	GLB1;HEXB;HEXA	BP
regulation of IRE1-mediated unfolded protein response (GO:1903894)	2019-12-03	0.0222275	1	4.761904761904762	18.1258271333082	TMEM33;DNAJB9;BFAR	BP
viral process (GO:0016032)	19/221	0.0240892	1	1.6375781081663434	6.101601887366658	RPL30;RPL21;RPL31;RPL23;RPL22;RPS6;RPL13A;RPSA;RPS25;NFIA;VAPB;RPL27A;NEDD4;AP1S2;RPL14;NUP35;RPL15;RPS24;PPID	BP
ERBB signaling pathway (GO:0038127)	1981-09-01	0.0258784	1	2.1164021164021163	7.7340661718069565	PTPN18;DGKD;RPS6KA5;KIF16B;CDC37;MATK;MAPK1;CPNE3;PTK2	BP
acylglycerol homeostasis (GO:0055090)	2022-04-01	0.0259262	1	3.4632034632034636	12.649350513026233	MLXIPL;APOC2;APOC4;LPL	BP
glutathione derivative biosynthetic process (GO:1901687)	2022-04-01	0.0259262	1	3.4632034632034636	12.649350513026233	GSTZ1;GSTK1;GSTM1;MGST3	BP
glutathione derivative metabolic process (GO:1901685)	2022-04-01	0.0259262	1	3.4632034632034636	12.649350513026233	GSTZ1;GSTK1;GSTM1;MGST3	BP
regulation of multicellular organismal development (GO:2000026)	1944-06-01	0.0264891	1	2.5974025974025974	9.431225753830988	DEAF1;TRIP12;HMGB1;HPSE;ELL3;FOXP1	BP
microtubule bundle formation (GO:0001578)	1933-05-01	0.027603	1	2.886002886002886	10.360259158447176	TPPP3;CHORDC1;NAV1;TPPP;MAPRE2	BP
mitochondrial genome maintenance (GO:0000002)	2013-03-01	0.0277896	1	4.395604395604396	15.749869069739045	MEF2A;AKT3;MPV17	BP
embryonic appendage morphogenesis (GO:0035113)	2013-03-01	0.0277896	1	4.395604395604396	15.749869069739045	FBXW4;MBNL1;TGFB2	BP
alpha-linolenic acid metabolic process (GO:0036109)	2013-03-01	0.0277896	1	4.395604395604396	15.749869069739045	ACOT8;ELOVL5;HSD17B4	BP
ER-associated misfolded protein catabolic process (GO:0071712)	2013-03-01	0.0277896	1	4.395604395604396	15.749869069739045	SDF2L1;SDF2;UGGT1	BP
cellular response to low-density lipoprotein particle stimulus (GO:0071404)	2013-03-01	0.0277896	1	4.395604395604396	15.749869069739045	ITGB2;LPL;CD36	BP
dicarboxylic acid catabolic process (GO:0043649)	2013-03-01	0.0277896	1	4.395604395604396	15.749869069739045	ACOT8;MTHFS;GLUL	BP
chondroitin sulfate catabolic process (GO:0030207)	2013-03-01	0.0277896	1	4.395604395604396	15.749869069739045	HEXB;HEXA;IDS	BP
regulation of synaptic vesicle transport (GO:1902803)	2013-03-01	0.0277896	1	4.395604395604396	15.749869069739045	CDK5;LRRK2;SYN1	BP
sodium ion export from cell (GO:0036376)	2013-03-01	0.0277896	1	4.395604395604396	15.749869069739045	FXYD2;ATP1A3;ATP1A1	BP
intestinal absorption (GO:0050892)	2013-03-01	0.0277896	1	4.395604395604396	15.749869069739045	SLC46A1;KCNQ1;CD36	BP
negative regulation of mRNA splicing, via spliceosome (GO:0048025)	2013-03-01	0.0277896	1	4.395604395604396	15.749869069739045	SAP18;SRSF7;SRSF10	BP
sodium ion export (GO:0071436)	2013-03-01	0.0277896	1	4.395604395604396	15.749869069739045	FXYD2;ATP1A3;ATP1A1	BP
regulation of protein activation cascade (GO:2000257)	11/109	0.0280004	1	1.922236784622106	6.873027663440241	C4B;C1QB;C1QA;CR2;CFH;CFHR2;PROS1;CD19;CFP;CD55;C1QC	BP
regulation of complement activation (GO:0030449)	11/110	0.029695	1	1.9047619047619049	6.6986199825233115	C4B;C1QB;C1QA;CR2;CFH;CFHR2;PROS1;CD19;CFP;CD55;C1QC	BP
regulation of dendritic spine morphogenesis (GO:0061001)	2023-04-01	0.0301166	1	3.3126293995859215	11.60307670644477	SIPA1L1;CDK5;LRRK2;SHANK3	BP
carboxylic acid metabolic process (GO:0019752)	1934-05-01	0.0310092	1	2.801120448179272	9.72961311752815	PON3;ST6GAL1;PTGIS;TBXAS1;ST3GAL1	BP
IRE1-mediated unfolded protein response (GO:0036498)	1958-07-01	0.0314835	1	2.298850574712644	7.950093249925935	ERN1;DNAJC3;SSR1;DNAJB9;SEC62;PDIA6;PDIA5	BP
ncRNA processing (GO:0034470)	19/228	0.0318477	1	1.5873015873015872	5.471093647868351	RPL30;SMAD3;RPL21;RPL31;RPL23;RPL22;METTL3;RPS6;RPL13A;RPSA;DICER1;WDR12;RPS25;PRKRA;RPL27A;PES1;RPL14;RPL15;RPS24	BP
negative regulation of receptor-mediated endocytosis (GO:0048261)	2014-03-01	0.0340185	1	4.081632653061225	13.799389133493936	LRPAP1;APOC2;APOC1	BP
regulation of lymphocyte differentiation (GO:0045619)	2014-03-01	0.0340185	1	4.081632653061225	13.799389133493936	CD2;METTL3;NCKAP1L	BP
positive regulation of vascular smooth muscle cell proliferation (GO:1904707)	2014-03-01	0.0340185	1	4.081632653061225	13.799389133493936	ERN1;FGF9;IGF1	BP
phospholipid transport (GO:0015914)	1959-07-01	0.0341657	1	2.2598870056497176	7.630580431530599	ATP8A1;APOC2;APOC1;ATP11C;PCTP;PLTP;PITPNC1	BP
post-Golgi vesicle-mediated transport (GO:0006892)	1959-07-01	0.0341657	1	2.2598870056497176	7.630580431530599	KIF16B;SORT1;VPS13C;VTI1A;MYO5A;SCAMP1;SORL1	BP
positive regulation of muscle cell differentiation (GO:0051149)	1935-05-01	0.0346674	1	2.7210884353741496	9.148174431079507	MEF2A;RBM4;MAPK11;CAMK1;PLCB1	BP
phosphorylation (GO:0016310)	29/387	0.0348723	1	1.4273409622246833	4.790246272884161	DGKG;DGKD;PRKDC;LRRK2;ADK;CAMKK2;RPS6KA3;FGGY;RPS6KA5;AKT3;STK16;MAPK1;CTSG;LYN;CDKL2;MAP3K2;CDK19;SURF1;TGFB2;DMPK;PRKCB;DAPK1;MATK;BMX;ERN1;BMP2;TEC;CDK5;CAMK1	BP
cytoskeleton organization (GO:0007010)	12/127	0.0350195	1	1.7997750281214848	6.032573962948071	FGD3;FGD4;FGD6;BIN1;SH3KBP1;DPYSL2;FLNB;BRWD1;PTK2;SYNE2;ARHGAP4;FGD2	BP
icosanoid metabolic process (GO:0006690)	1947-06-01	0.035336	1	2.43161094224924	8.12851594475445	PON3;PTGIS;ALOX15;TBXAS1;LTC4S;DAGLB	BP
peptidyl-serine modification (GO:0018209)	15/171	0.0358473	1	1.670843776106934	5.561381229046889	CAMK1D;GALNT4;DMPK;PRKCB;PRKDC;GALNT2;LRRK2;PKD1;GALNT10;CAMKK2;RPS6KA3;CDK5;AKT3;MAPK1;CAMK1	BP
lipoxin biosynthetic process (GO:2001301)	2019-06-02	0.0358644	1	6.349206349206349	21.130227149488586	ALOX15;LTC4S	BP
peripheral nervous system neuron development (GO:0048935)	2019-06-02	0.0358644	1	6.349206349206349	21.130227149488586	ETV1;RUNX1	BP
choline catabolic process (GO:0042426)	2019-06-02	0.0358644	1	6.349206349206349	21.130227149488586	SARDH;ALDH7A1	BP
positive regulation of osteoblast proliferation (GO:0033690)	2019-06-02	0.0358644	1	6.349206349206349	21.130227149488586	BMP2;HPSE	BP
regulation of interleukin-12 secretion (GO:2001182)	2019-06-02	0.0358644	1	6.349206349206349	21.130227149488586	MAPK11;FOXP1	BP
protein geranylgeranylation (GO:0018344)	2019-06-02	0.0358644	1	6.349206349206349	21.130227149488586	CHML;RABGGTA	BP
regulation of transforming growth factor beta2 production (GO:0032909)	2019-06-02	0.0358644	1	6.349206349206349	21.130227149488586	TGFB2;SMAD3	BP
positive regulation of cholesterol storage (GO:0010886)	2019-06-02	0.0358644	1	6.349206349206349	21.130227149488586	MSR1;LPL	BP
sphingosine-1-phosphate signaling pathway (GO:0003376)	2019-06-02	0.0358644	1	6.349206349206349	21.130227149488586	SPNS2;S1PR1	BP
positive regulation of protein glycosylation (GO:0060050)	2019-06-02	0.0358644	1	6.349206349206349	21.130227149488586	CHORDC1;RAMP1	BP
positive regulation of amyloid-beta clearance (GO:1900223)	2019-06-02	0.0358644	1	6.349206349206349	21.130227149488586	LRPAP1;LRP1	BP
negative regulation of sterol transport (GO:0032372)	2019-06-02	0.0358644	1	6.349206349206349	21.130227149488586	APOC2;APOC1	BP
regulation of humoral immune response (GO:0002920)	11/114	0.0372083	1	1.8379281537176273	6.049034643091203	C4B;C1QB;C1QA;CR2;CFH;CFHR2;PROS1;CD19;CFP;CD55;C1QC	BP
regulation of immune effector process (GO:0002697)	11/115	0.0392769	1	1.8219461697722568	5.897856143704285	C4B;C1QB;C1QA;CR2;CFH;CFHR2;PROS1;CD19;CFP;CD55;C1QC	BP
negative regulation of cytoskeleton organization (GO:0051494)	2025-04-01	0.0396289	1	3.047619047619048	9.838313614843589	LIMA1;MYADM;FKBP4;SHANK3	BP
lipoxygenase pathway (GO:0019372)	2015-03-01	0.0409049	1	3.8095238095238098	12.177159477674758	PON3;ALOX15;LTC4S	BP
cofactor transport (GO:0051181)	2015-03-01	0.0409049	1	3.8095238095238098	12.177159477674758	SLC46A1;PPT1;FOLR2	BP
negative regulation of mRNA processing (GO:0050686)	2015-03-01	0.0409049	1	3.8095238095238098	12.177159477674758	SAP18;SRSF7;SRSF10	BP
negative regulation of protein processing (GO:0010955)	2015-03-01	0.0409049	1	3.8095238095238098	12.177159477674758	TMEM59;LRRK2;CD55	BP
cellular response to corticosteroid stimulus (GO:0071384)	2015-03-01	0.0409049	1	3.8095238095238098	12.177159477674758	ANXA1;HNRNPU;UBE2L3	BP
positive regulation of alpha-beta T cell activation (GO:0046635)	2015-03-01	0.0409049	1	3.8095238095238098	12.177159477674758	HSPH1;CD55;CCR2	BP
positive regulation of stress-activated protein kinase signaling cascade (GO:0070304)	2015-03-01	0.0409049	1	3.8095238095238098	12.177159477674758	LYN;TGFB2;CARD9	BP
pattern recognition receptor signaling pathway (GO:0002221)	1949-06-01	0.0421761	1	2.3323615160349855	7.384028905780248	RPS6KA3;S100A1;HMGB1;CD36;IRAK4;HSP90B1	BP
positive regulation of cellular biosynthetic process (GO:0031328)	14/160	0.0423358	1	1.6666666666666665	5.270202322297255	SREBF1;LPGAT1;SMAD3;YTHDF3;ELOVL5;IGF1;ELAVL1;RBM3;MLXIPL;ZEB2;P2RX4;APOC2;CD36;CPEB3	BP
regulation of receptor-mediated endocytosis (GO:0048259)	1937-05-01	0.0427545	1	2.574002574002574	8.113981867464044	LRPAP1;HIP1;APOC2;APOC1;PPT1	BP
carbohydrate biosynthetic process (GO:0016051)	1937-05-01	0.0427545	1	2.574002574002574	8.113981867464044	FUT8;GALNT4;GALNT2;ST8SIA6;GALNT10	BP
peptidyl-serine phosphorylation (GO:0018105)	13/146	0.0437548	1	1.6960208741030658	5.307111141384115	CAMK1D;DMPK;PRKCB;PRKDC;LRRK2;PKD1;CAMKK2;ERN1;RPS6KA3;CDK5;AKT3;MAPK1;CAMK1	BP
negative regulation of gene expression, epigenetic (GO:0045814)	2026-04-01	0.0449547	1	2.9304029304029307	9.090402149245415	CREBZF;H2AFY;DNMT3A;BMI1	BP
in utero embryonic development (GO:0001701)	2026-04-01	0.0449547	1	2.9304029304029307	9.090402149245415	FUT8;MBNL1;BMP2;PKD1	BP
positive regulation of interleukin-12 production (GO:0032735)	2026-04-01	0.0449547	1	2.9304029304029307	9.090402149245415	MAPK11;HMGB1;LTB;PLCB1	BP
misfolded or incompletely synthesized protein catabolic process (GO:0006515)	2026-04-01	0.0449547	1	2.9304029304029307	9.090402149245415	SDF2L1;OMA1;SDF2;UGGT1	BP
transmembrane receptor protein tyrosine kinase signaling pathway (GO:0007169)	29/397	0.0459558	1	1.391387789372676	4.285580148192598	CSF1R;ITSN1;RASGRP4;TIAL1;APH1B;SIPA1L1;FGF9;STAP1;MAPK1;NCKAP1L;NCK1;LYN;VAV3;NGFR;ACTR2;SORT1;CAV2;NCBP2;MATK;IGF1;PILRA;BMX;PTK2;MAPK11;TEC;KIF16B;LCP2;PLCB1;DOCK1	BP
peptidyl-threonine modification (GO:0018210)	1990-09-01	0.0464448	1	1.9047619047619049	5.846647702326934	CAMK1D;GALNT4;CDK5;GALNT2;LRRK2;MAPK1;CAMK1;GALNT10;CAMKK2	BP
positive regulation of GTPase activity (GO:0043547)	16/193	0.0478617	1	1.5790772267456206	4.79951019914541	TBC1D9B;CAV2;DOCK8;RAP1GDS1;TBC1D2B;RASGRP2;MUT;DOCK11;SIPA1L1;RALGAPB;TBC1D5;RGS10;PRTN3;ITGA6;EVI5;TBC1D16	BP
plasma membrane bounded cell projection organization (GO:0120036)	11/119	0.0483491	1	1.7607042817126852	5.333716087527387	LYN;CSF1R;LIMA1;OPHN1;UNC5A;CDK5;NEDD4;HMGB1;FRY;PPP1R9A;TTC17	BP
positive regulation of macrophage derived foam cell differentiation (GO:0010744)	2016-03-01	0.0484345	1	3.5714285714285716	10.812649899826988	MSR1;LPL;CD36	BP
miRNA metabolic process (GO:0010586)	2016-03-01	0.0484345	1	3.5714285714285716	10.812649899826988	DDX17;PRKRA;DICER1	BP
G-protein coupled acetylcholine receptor signaling pathway (GO:0007213)	2016-03-01	0.0484345	1	3.5714285714285716	10.812649899826988	GNAQ;RGS10;PLCB1	BP
dendritic cell chemotaxis (GO:0002407)	2016-03-01	0.0484345	1	3.5714285714285716	10.812649899826988	GPR183;HMGB1;CCR2	BP
guanosine-containing compound metabolic process (GO:1901068)	2016-03-01	0.0484345	1	3.5714285714285716	10.812649899826988	DGUOK;LRRK2;AK3	BP
ATP hydrolysis coupled proton transport (GO:0015991)	2019-07-02	0.0484878	1	5.442176870748299	16.47043705642715	ATP1A3;ATP1A1	BP
membrane raft polarization (GO:0001766)	2019-07-02	0.0484878	1	5.442176870748299	16.47043705642715	CD2;CMTM8	BP
membrane raft distribution (GO:0031580)	2019-07-02	0.0484878	1	5.442176870748299	16.47043705642715	CD2;CMTM8	BP
regulation of sterol transport (GO:0032371)	2019-07-02	0.0484878	1	5.442176870748299	16.47043705642715	LRP1;APOC1	BP
AMP metabolic process (GO:0046033)	2019-07-02	0.0484878	1	5.442176870748299	16.47043705642715	ADSSL1;AK3	BP
regulation of T-helper 1 cell differentiation (GO:0045625)	2019-07-02	0.0484878	1	5.442176870748299	16.47043705642715	ANXA1;SOCS5	BP
regulation of response to biotic stimulus (GO:0002831)	2019-07-02	0.0484878	1	5.442176870748299	16.47043705642715	CD55;FOXP1	BP
establishment of protein localization to peroxisome (GO:0072663)	2019-07-02	0.0484878	1	5.442176870748299	16.47043705642715	PEX6;LONP2	BP
positive regulation of sequestering of triglyceride (GO:0010890)	2019-07-02	0.0484878	1	5.442176870748299	16.47043705642715	APOC4;LPL	BP
activation of signaling protein activity involved in unfolded protein response (GO:0006987)	2019-07-02	0.0484878	1	5.442176870748299	16.47043705642715	ERN1;VAPB	BP
mannose metabolic process (GO:0006013)	2019-07-02	0.0484878	1	5.442176870748299	16.47043705642715	MAN2B2;MAN2B1	BP
vascular smooth muscle contraction (GO:0014829)	2019-07-02	0.0484878	1	5.442176870748299	16.47043705642715	EDNRA;EDNRB	BP
pentose metabolic process (GO:0019321)	2019-07-02	0.0484878	1	5.442176870748299	16.47043705642715	RPIA;FGGY	BP
xenobiotic catabolic process (GO:0042178)	2019-07-02	0.0484878	1	5.442176870748299	16.47043705642715	GSTM1;CRYZ	BP
negative regulation of glycoprotein biosynthetic process (GO:0010561)	2019-07-02	0.0484878	1	5.442176870748299	16.47043705642715	ACOT8;ITM2B	BP
chylomicron remnant clearance (GO:0034382)	2019-07-02	0.0484878	1	5.442176870748299	16.47043705642715	APOC2;APOC1	BP
folic acid transport (GO:0015884)	2019-07-02	0.0484878	1	5.442176870748299	16.47043705642715	SLC46A1;FOLR2	BP
positive regulation of CD4-positive, alpha-beta T cell activation (GO:2000516)	2019-07-02	0.0484878	1	5.442176870748299	16.47043705642715	NCKAP1L;CD55	BP
ATP hydrolysis coupled cation transmembrane transport (GO:0099132)	2019-07-02	0.0484878	1	5.442176870748299	16.47043705642715	ATP1A3;ATP1A1	BP
positive regulation of metaphase/anaphase transition of cell cycle (GO:1902101)	2019-07-02	0.0484878	1	5.442176870748299	16.47043705642715	ESPL1;ANAPC11	BP
hemopoiesis (GO:0030097)	1977-08-01	0.0485051	1	1.9789734075448364	5.988545012065537	PRDX3;CSF1R;TGFB2;PLD4;ASH2L;BMI1;RASGRP4;RUNX1	BP
cell-matrix adhesion (GO:0007160)	1991-09-01	0.0492517	1	1.8838304552590266	5.671858121306471	BCAM;ADAM15;ITGB2;EMILIN1;HPSE;PKD1;LYVE1;CD44;THBS3	BP
neurogenesis (GO:0022008)	1951-06-01	0.0497943	1	2.2408963585434174	6.72236244373562	TGFB2;METTL3;BTBD2;THOC2;DAGLB;WNT2	BP
receptor internalization (GO:0031623)	1951-06-01	0.0497943	1	2.2408963585434174	6.72236244373562	LRP1;NEDD4;ITGB2;ARRB1;CD36;RAMP1	BP
regulated exocytosis (GO:0045055)	13/149	0.0500825	1	1.6618728028124001	4.97578642143447	LYN;TGFB2;ECM1;PROS1;FN1;F13A1;IGF1;F5;SELP;CYB5R1;TAGLN2;CD36;CALM1	BP
negative regulation of protein phosphorylation (GO:0001933)	15/179	0.0501271	1	1.596169193934557	4.777641969902806	LYN;DUSP3;H2AFY;PRKDC;LRRK2;PRKAG2;DNAJC3;MLXIPL;IBTK;GNAQ;CHORDC1;DNAJC10;MYADM;CALM1;NCK1	BP
apoptotic cell clearance (GO:0043277)	2027-04-01	0.0506599	1	2.821869488536155	8.416565362199083	LRP1;ALOX15;HMGB1;PDIA6	BP
regulation of phosphorylation (GO:0042325)	11/120	0.0508218	1	1.746031746031746	5.202177700848488	LYN;CDKN2B;FN1;STAP1;PLXNB2;PRKAG2;NUP35;ROPN1L;NCKAP1L;ITGA6;PTK2	BP
ERAD pathway (GO:0036503)	1978-08-01	0.0516759	1	1.9536019536019535	5.788061799501218	SDF2L1;OS9;DNAJC10;DNAJB9;SDF2;STT3B;UGGT1;HSP90B1	BP
regulation of ossification (GO:0030278)	1939-05-01	0.0518842	1	2.4420024420024418	7.225251744438706	DDX5;TGFB2;BMP2;S1PR1;PTK2	BP
enzyme linked receptor protein signaling pathway (GO:0007167)	11/121	0.0533784	1	1.7316017316017318	5.07419667409822	LYN;CSF1R;TEC;MATK;STAP1;CNPY2;LCP2;PILRA;BMX;RASGRP4;PTK2	BP
glycerophospholipid metabolic process (GO:0006650)	1965-07-01	0.053434	1	2.0512820512820515	6.008838250111015	ABHD12;PLA2G15;CSF1R;CPNE3;FAR1;PLCB1;PIGV	BP
regulation of acute inflammatory response (GO:0002673)	11/122	0.0560197	1	1.717408274785324	4.949660447018283	C4B;C1QB;C1QA;CR2;CFH;CFHR2;PROS1;CD19;CFP;CD55;C1QC	BP
high-density lipoprotein particle remodeling (GO:0034375)	2017-03-01	0.056589	1	3.3613445378151265	9.653584330595052	APOC2;APOC1;PLTP	BP
sialylation (GO:0097503)	2017-03-01	0.056589	1	3.3613445378151265	9.653584330595052	ST6GAL1;ST3GAL1;ST3GAL3	BP
maturation of 5.8S rRNA (GO:0000460)	2017-03-01	0.056589	1	3.3613445378151265	9.653584330595052	NSA2;PES1;WDR12	BP
cellular response to glucocorticoid stimulus (GO:0071385)	2017-03-01	0.056589	1	3.3613445378151265	9.653584330595052	ANXA1;HNRNPU;UBE2L3	BP
purine ribonucleoside monophosphate biosynthetic process (GO:0009168)	1940-05-01	0.056843	1	2.380952380952381	6.827292944307762	SURF1;PPAT;ADSSL1;PRKAG2;LHPP	BP
acyl-CoA metabolic process (GO:0006637)	1940-05-01	0.056843	1	2.380952380952381	6.827292944307762	MCEE;ACOT8;ACOT13;DBI;ACACA	BP
negative regulation of blood vessel morphogenesis (GO:2000181)	1966-07-01	0.0571918	1	2.0202020202020203	5.780495694557937	TGFB2;STAB1;SYNJ2BP;AMOT;CCR2;GTF2I;FAM129B	BP
fatty acid catabolic process (GO:0009062)	1966-07-01	0.0571918	1	2.0202020202020203	5.780495694557937	PLA2G15;MCEE;ACOT8;PCCA;MMAA;HSD17B4;MUT	BP
response to calcium ion (GO:0051592)	1980-08-01	0.0584098	1	1.9047619047619049	5.4100412261915185	MEF2A;HOMER1;NEDD4;ALOX15;GUCA1A;CPNE3;RASGRP2;CALM1	BP
protein transport (GO:0015031)	24/327	0.061959	1	1.397990388816077	3.8882070394036443	RAB3B;VPS29;MACF1;NGFR;STEAP3;TBC1D9B;LMAN2L;LRP1;PRKCB;AP3B1;TBC1D2B;SCAMP1;HSP90B1;RAB32;TBC1D5;KIF13A;PPT1;CD36;VPS45;RAMP1;RAB6B;EVI5;WLS;TBC1D16	BP
phosphate ion transmembrane transport (GO:0035435)	2019-08-02	0.0624432	1	4.761904761904762	13.207134742535246	SLC37A2;XPR1	BP
regulation of establishment of protein localization to mitochondrion (GO:1903747)	2019-08-02	0.0624432	1	4.761904761904762	13.207134742535246	DNAJA1;SREBF1	BP
negative regulation of lipase activity (GO:0060192)	2019-08-02	0.0624432	1	4.761904761904762	13.207134742535246	SORT1;APOC1	BP
imidazole-containing compound catabolic process (GO:0052805)	2019-08-02	0.0624432	1	4.761904761904762	13.207134742535246	HAL;HNMT	BP
glycerolipid biosynthetic process (GO:0045017)	2019-08-02	0.0624432	1	4.761904761904762	13.207134742535246	FAR1;CPNE3	BP
regulation of cytoplasmic transport (GO:1903649)	2019-08-02	0.0624432	1	4.761904761904762	13.207134742535246	LRRK2;MAPK1	BP
negative regulation of retrograde protein transport, ER to cytosol (GO:1904153)	2019-08-02	0.0624432	1	4.761904761904762	13.207134742535246	OS9;SVIP	BP
genetic imprinting (GO:0071514)	2019-08-02	0.0624432	1	4.761904761904762	13.207134742535246	KDM1B;DNMT3A	BP
regulation of chemokine secretion (GO:0090196)	2019-08-02	0.0624432	1	4.761904761904762	13.207134742535246	CSF1R;LPL	BP
histidine catabolic process (GO:0006548)	2019-08-02	0.0624432	1	4.761904761904762	13.207134742535246	HAL;HNMT	BP
positive regulation of mRNA 3'-end processing (GO:0031442)	2019-08-02	0.0624432	1	4.761904761904762	13.207134742535246	NCBP2;CPEB3	BP
histidine metabolic process (GO:0006547)	2019-08-02	0.0624432	1	4.761904761904762	13.207134742535246	HAL;HNMT	BP
catecholamine catabolic process (GO:0042424)	2019-08-02	0.0624432	1	4.761904761904762	13.207134742535246	MAOB;COMT	BP
positive regulation of mitotic sister chromatid separation (GO:1901970)	2019-08-02	0.0624432	1	4.761904761904762	13.207134742535246	ESPL1;ANAPC11	BP
cGMP-mediated signaling (GO:0019934)	2019-08-02	0.0624432	1	4.761904761904762	13.207134742535246	PDE2A;CD36	BP
peroxisomal transport (GO:0043574)	2019-08-02	0.0624432	1	4.761904761904762	13.207134742535246	PEX6;LONP2	BP
regulation of T-helper 2 cell differentiation (GO:0045628)	2019-08-02	0.0624432	1	4.761904761904762	13.207134742535246	ANXA1;SOCS5	BP
positive regulation of chemokine secretion (GO:0090197)	2019-08-02	0.0624432	1	4.761904761904762	13.207134742535246	CSF1R;LPL	BP
regulation of dopamine receptor signaling pathway (GO:0060159)	2019-08-02	0.0624432	1	4.761904761904762	13.207134742535246	CAV2;LRRK2	BP
interleukin-1 beta secretion (GO:0050702)	2019-08-02	0.0624432	1	4.761904761904762	13.207134742535246	NLRC4;CD36	BP
cellular monovalent inorganic anion homeostasis (GO:0030320)	2019-08-02	0.0624432	1	4.761904761904762	13.207134742535246	SLC12A5;XPR1	BP
regulation of stress-activated protein kinase signaling cascade (GO:0070302)	2019-08-02	0.0624432	1	4.761904761904762	13.207134742535246	LYN;MAPK1	BP
microtubule nucleation by microtubule organizing center (GO:0051418)	2019-08-02	0.0624432	1	4.761904761904762	13.207134742535246	NIN;TUBGCP4	BP
mRNA cleavage (GO:0006379)	2019-08-02	0.0624432	1	4.761904761904762	13.207134742535246	ERN1;WDR33	BP
negative regulation of T-helper cell differentiation (GO:0045623)	2019-08-02	0.0624432	1	4.761904761904762	13.207134742535246	ANXA1;SOCS5	BP
regulation of PERK-mediated unfolded protein response (GO:1903897)	2019-08-02	0.0624432	1	4.761904761904762	13.207134742535246	TMEM33;NCK1	BP
protein K11-linked ubiquitination (GO:0070979)	2029-04-01	0.0631975	1	2.6272577996715927	7.255149583996557	ANAPC13;UBE2A;ANAPC11;UBE2L3	BP
positive regulation of calcium-mediated signaling (GO:0050850)	2029-04-01	0.0631975	1	2.6272577996715927	7.255149583996557	P2RX4;TREM2;IGF1;CALM1	BP
production of miRNAs involved in gene silencing by miRNA (GO:0035196)	2029-04-01	0.0631975	1	2.6272577996715927	7.255149583996557	SMAD3;PRKRA;METTL3;DICER1	BP
triglyceride homeostasis (GO:0070328)	2029-04-01	0.0631975	1	2.6272577996715927	7.255149583996557	MLXIPL;APOC2;APOC4;LPL	BP
primary neural tube formation (GO:0014020)	2029-04-01	0.0631975	1	2.6272577996715927	7.255149583996557	TGFB2;DEAF1;PLXNB2;FUZ	BP
positive regulation of fibroblast proliferation (GO:0048146)	2029-04-01	0.0631975	1	2.6272577996715927	7.255149583996557	FN1;IGF1;BMI1;WNT2	BP
regulation of apoptotic process (GO:0042981)	53/816	0.0641141	1	1.2371615312791784	3.3985956086798885	MTCH1;TNFAIP8;STEAP3;HIP1;ITSN1;APIP;HMGB1;RPS6KA3;ING3;UNC13B;VAV3;ARHGEF12;ANXA1;PTGIS;DAPK1;SIGMAR1;RPS6;ARHGEF18;NME3;RABGGTA;NME1;DNAJC3;TIAM2;BIN1;ITGA6;CD44;PPID;ARHGEF6;CSF1R;PRKDC;OMA1;NLRC4;HSP90B1;FAM129B;FGD2;PRDX3;FGD3;FGD4;WRN;APH1B;SAP18;NCKAP1L;MAP3K2;NGFR;TGFB2;MGMT;BFAR;IGF1;PTK2;DNAJA1;BMP2;CDK5;PPT1	BP
negative regulation of RNA splicing (GO:0033119)	2018-03-01	0.0653464	1	3.1746031746031744	8.660484397137667	SAP18;SRSF7;SRSF10	BP
prostaglandin biosynthetic process (GO:0001516)	2018-03-01	0.0653464	1	3.1746031746031744	8.660484397137667	PTGIS;TBXAS1;PTGS1	BP
regulation of smooth muscle cell migration (GO:0014910)	2018-03-01	0.0653464	1	3.1746031746031744	8.660484397137667	LRP1;IGF1;SORL1	BP
mRNA destabilization (GO:0061157)	2018-03-01	0.0653464	1	3.1746031746031744	8.660484397137667	YTHDF3;METTL3;CPEB3	BP
DNA ligation (GO:0006266)	2018-03-01	0.0653464	1	3.1746031746031744	8.660484397137667	PARP3;MGMT;HMGB1	BP
negative regulation of calcium-mediated signaling (GO:0050849)	2018-03-01	0.0653464	1	3.1746031746031744	8.660484397137667	CHORDC1;ITPR1;CALM1	BP
cytoplasmic translation (GO:0002181)	1955-06-01	0.0674121	1	2.0779220779220777	5.604012442735232	RPL30;RPL31;RPL27A;RPL22;RPL15;GSPT1	BP
regulation of calcium-mediated signaling (GO:0050848)	1942-05-01	0.067547	1	2.2675736961451247	6.110956801293168	P2RX4;LRRK2;ITPR1;TREM2;CALM1	BP
negative regulation of proteolysis (GO:0045861)	1942-05-01	0.067547	1	2.2675736961451247	6.110956801293168	TMEM59;ECM1;CDK5;LRRK2;TIMP2	BP
peptide transport (GO:0015833)	1942-05-01	0.067547	1	2.2675736961451247	6.110956801293168	LMAN2L;PPT1;SCAMP1;RAMP1;HSP90B1	BP
rRNA processing (GO:0006364)	16/203	0.0690105	1	1.5012901712409101	4.0136950542349705	RPL30;RPL21;RPL31;RPL23;RPL22;RPS6;RPL13A;RPSA;WDR12;RPS25;NSA2;RPL27A;PES1;RPL14;RPL15;RPS24	BP
keratan sulfate biosynthetic process (GO:0018146)	1930-04-01	0.0700205	1	2.5396825396825395	6.752932685240192	CHST1;B4GALT6;ST3GAL1;ST3GAL3	BP
tube closure (GO:0060606)	1930-04-01	0.0700205	1	2.5396825396825395	6.752932685240192	TGFB2;DEAF1;PLXNB2;FUZ	BP
positive regulation of hydrolase activity (GO:0051345)	14/173	0.0717198	1	1.5414258188824663	4.061639541879637	CAV2;DOCK8;RAP1GDS1;RASGRP2;MUT;DOCK11;BMP2;WRN;DNAJC10;RGS10;PRTN3;ITGA6;CALM1;EVI5	BP
regulation of cellular catabolic process (GO:0031329)	1956-06-01	0.0723155	1	2.0408163265306123	5.3606469613866095	DAPK1;LRRK2;WDR41;ITPR1;LONP2;HMGB1	BP
regulation of RNA splicing (GO:0043484)	1956-06-01	0.0723155	1	2.0408163265306123	5.3606469613866095	ERN1;MBNL1;MBNL2;AHNAK;SRSF3;SRSF10	BP
cellular response to calcium ion (GO:0071277)	1943-05-01	0.0732896	1	2.2148394241417497	5.788120911186977	MEF2A;ALOX15;GUCA1A;CPNE3;RASGRP2	BP
regulation of protein modification process (GO:0031399)	1943-05-01	0.0732896	1	2.2148394241417497	5.788120911186977	LYN;FN1;PLXNB2;ROPN1L;PTK2	BP
negative regulation of angiogenesis (GO:0016525)	1970-07-01	0.0738234	1	1.9047619047619049	4.963962007614859	TGFB2;STAB1;SYNJ2BP;AMOT;CCR2;GTF2I;FAM129B	BP
primary alcohol metabolic process (GO:0034308)	2019-03-01	0.0746823	1	3.007518796992481	7.80304233560035	RETSAT;IGF1;DHRS3	BP
acetylcholine receptor signaling pathway (GO:0095500)	2019-03-01	0.0746823	1	3.007518796992481	7.80304233560035	GNAQ;RGS10;PLCB1	BP
maturation of 5.8S rRNA from tricistronic rRNA transcript (SSU-rRNA, 5.8S rRNA, LSU-rRNA) (GO:0000466)	2019-03-01	0.0746823	1	3.007518796992481	7.80304233560035	PES1;RPSA;WDR12	BP
positive regulation of lipid storage (GO:0010884)	2019-03-01	0.0746823	1	3.007518796992481	7.80304233560035	MSR1;APOC4;LPL	BP
osteoclast differentiation (GO:0030316)	2019-03-01	0.0746823	1	3.007518796992481	7.80304233560035	CSF1R;GPR183;FOXP1	BP
leukotriene metabolic process (GO:0006691)	2019-03-01	0.0746823	1	3.007518796992481	7.80304233560035	MGST3;ALOX15;LTC4S	BP
folic acid metabolic process (GO:0046655)	2019-03-01	0.0746823	1	3.007518796992481	7.80304233560035	SLC46A1;MTHFS;FOLR2	BP
positive regulation of blood coagulation (GO:0030194)	2019-03-01	0.0746823	1	3.007518796992481	7.80304233560035	SELP;THBD;HPSE	BP
positive regulation of pri-miRNA transcription from RNA polymerase II promoter (GO:1902895)	2019-03-01	0.0746823	1	3.007518796992481	7.80304233560035	NGFR;TGFB2;SMAD3	BP
drug transport (GO:0015893)	2019-03-01	0.0746823	1	3.007518796992481	7.80304233560035	ABCC3;SLC46A1;SLC22A18	BP
triglyceride biosynthetic process (GO:0019432)	2019-03-01	0.0746823	1	3.007518796992481	7.80304233560035	GNPAT;AGMO;LPL	BP
acylglycerol biosynthetic process (GO:0046463)	2019-03-01	0.0746823	1	3.007518796992481	7.80304233560035	GNPAT;AGMO;LPL	BP
regulation of actin cytoskeleton reorganization (GO:2000249)	1931-04-01	0.0772046	1	2.457757296466974	6.295045377867986	CSF1R;CDK5;ARHGDIB;STAP1	BP
regulation of cell adhesion mediated by integrin (GO:0033628)	1931-04-01	0.0772046	1	2.457757296466974	6.295045377867986	LYN;TGFB2;NCKAP1L;PTK2	BP
'de novo' posttranslational protein folding (GO:0051084)	1931-04-01	0.0772046	1	2.457757296466974	6.295045377867986	HSPH1;HSPA4;DNAJB14;UGGT1	BP
positive regulation of B cell proliferation (GO:0030890)	1931-04-01	0.0772046	1	2.457757296466974	6.295045377867986	VAV3;GPR183;NCKAP1L;TNFSF13B	BP
acylglycerol catabolic process (GO:0046464)	1931-04-01	0.0772046	1	2.457757296466974	6.295045377867986	ABHD12;FABP4;LPL;DAGLB	BP
very-low-density lipoprotein particle remodeling (GO:0034372)	2019-09-02	0.0775561	1	4.232804232804233	10.822237458841068	APOC2;LPL	BP
negative regulation of phagocytosis (GO:0050765)	2019-09-02	0.0775561	1	4.232804232804233	10.822237458841068	PRTN3;HMGB1	BP
integrin activation (GO:0033622)	2019-09-02	0.0775561	1	4.232804232804233	10.822237458841068	COL16A1;FN1	BP
regulation of interleukin-1 secretion (GO:0050704)	2019-09-02	0.0775561	1	4.232804232804233	10.822237458841068	HMGB1;FOXP1	BP
positive regulation of mitotic metaphase/anaphase transition (GO:0045842)	2019-09-02	0.0775561	1	4.232804232804233	10.822237458841068	ESPL1;ANAPC11	BP
regulation of platelet-derived growth factor receptor-beta signaling pathway (GO:2000586)	2019-09-02	0.0775561	1	4.232804232804233	10.822237458841068	HIP1;LRP1	BP
response to dopamine (GO:1903350)	2019-09-02	0.0775561	1	4.232804232804233	10.822237458841068	LRRK2;MAPK1	BP
chylomicron remodeling (GO:0034371)	2019-09-02	0.0775561	1	4.232804232804233	10.822237458841068	APOC2;LPL	BP
semaphorin-plexin signaling pathway involved in axon guidance (GO:1902287)	2019-09-02	0.0775561	1	4.232804232804233	10.822237458841068	PLXNB2;PLXNA4	BP
negative regulation of protein exit from endoplasmic reticulum (GO:0070862)	2019-09-02	0.0775561	1	4.232804232804233	10.822237458841068	OS9;SVIP	BP
maturation of LSU-rRNA from tricistronic rRNA transcript (SSU-rRNA, 5.8S rRNA, LSU-rRNA) (GO:0000463)	2019-09-02	0.0775561	1	4.232804232804233	10.822237458841068	PES1;WDR12	BP
regulation of skeletal muscle cell differentiation (GO:2001014)	2019-09-02	0.0775561	1	4.232804232804233	10.822237458841068	DDX17;DDX5	BP
cell junction maintenance (GO:0034331)	2019-09-02	0.0775561	1	4.232804232804233	10.822237458841068	CSF1R;PRTN3	BP
positive regulation of astrocyte differentiation (GO:0048711)	2019-09-02	0.0775561	1	4.232804232804233	10.822237458841068	BMP2;BIN1	BP
interleukin-1 secretion (GO:0050701)	2019-09-02	0.0775561	1	4.232804232804233	10.822237458841068	NLRC4;CD36	BP
Golgi vesicle budding (GO:0048194)	2019-09-02	0.0775561	1	4.232804232804233	10.822237458841068	ATP8A1;VAPB	BP
production of siRNA involved in RNA interference (GO:0030422)	2019-09-02	0.0775561	1	4.232804232804233	10.822237458841068	PRKRA;DICER1	BP
mitochondrial protein processing (GO:0034982)	2019-09-02	0.0775561	1	4.232804232804233	10.822237458841068	IMMP2L;OMA1	BP
atrioventricular valve development (GO:0003171)	2019-09-02	0.0775561	1	4.232804232804233	10.822237458841068	BMP2;TGFB2	BP
negative regulation of vascular endothelial growth factor receptor signaling pathway (GO:0030948)	2019-09-02	0.0775561	1	4.232804232804233	10.822237458841068	NEDD4;FAM129B	BP
potassium ion import across plasma membrane (GO:1990573)	2019-09-02	0.0775561	1	4.232804232804233	10.822237458841068	FXYD2;ATP1A1	BP
negative regulation of amyloid-beta formation (GO:1902430)	2019-09-02	0.0775561	1	4.232804232804233	10.822237458841068	BIN1;SORL1	BP
positive regulation of vascular endothelial cell proliferation (GO:1905564)	2019-09-02	0.0775561	1	4.232804232804233	10.822237458841068	AKT3;HMGB1	BP
RNA destabilization (GO:0050779)	2019-09-02	0.0775561	1	4.232804232804233	10.822237458841068	YTHDF3;METTL3	BP
oligosaccharide catabolic process (GO:0009313)	2019-09-02	0.0775561	1	4.232804232804233	10.822237458841068	MAN2B2;MAN2B1	BP
mature B cell differentiation involved in immune response (GO:0002313)	2019-09-02	0.0775561	1	4.232804232804233	10.822237458841068	DOCK11;GPR183	BP
neurotrophin TRK receptor signaling pathway (GO:0048011)	2019-09-02	0.0775561	1	4.232804232804233	10.822237458841068	NGFR;SORT1	BP
interleukin-1 beta production (GO:0032611)	2019-09-02	0.0775561	1	4.232804232804233	10.822237458841068	NLRC4;CD36	BP
regulation of B cell proliferation (GO:0030888)	1944-05-01	0.0792897	1	2.1645021645021645	5.486249948202785	LYN;VAV3;GPR183;NCKAP1L;TNFSF13B	BP
substantia nigra development (GO:0021762)	1944-05-01	0.0792897	1	2.1645021645021645	5.486249948202785	MAOB;FGF9;S100A1;CKB;CALM1	BP
digestive tract development (GO:0048565)	1944-05-01	0.0792897	1	2.1645021645021645	5.486249948202785	TGFB2;EDNRB;SMO;ITGA6;PKD1	BP
regulation of macromolecule metabolic process (GO:0060255)	11/130	0.0802768	1	1.6117216117216118	4.0652047956470065	EIF4A2;SRPK3;MAPK11;LRP1;KIF16B;SORT1;MAPK1;IGF1;BMI1;CRIP1;TBC1D16	BP
RNA metabolic process (GO:0016070)	15/192	0.0810225	1	1.4880952380952381	3.739625162356812	EIF4A2;DDX17;RNASEH2C;DDX5;PARP3;RBPMS;NCBP2;METTL3;DDX31;HNRNPU;DICER1;RBM3;RBM4;ATXN1;DHX33	BP
cellular response to transforming growth factor beta stimulus (GO:0071560)	9/101	0.0834911	1	1.6973125884016973	4.21445236031395	DUSP22;TGFB2;SMAD3;STK16;PDE2A;ARHGEF18;WNT2;SMAD5;PTK2	BP
protein O-linked glycosylation (GO:0006493)	10/116	0.084004	1	1.6420361247947457	4.067143504786031	B3GALNT2;ST6GAL1;GALNT4;GALNT2;PLOD3;ST8SIA6;CFP;ST3GAL1;GALNT10;ST3GAL3	BP
Golgi to endosome transport (GO:0006895)	2020-03-01	0.0845699	1	2.857142857142857	7.0576496264799085	SORT1;KIF16B;VPS13C	BP
positive regulation of dendritic spine development (GO:0060999)	2020-03-01	0.0845699	1	2.857142857142857	7.0576496264799085	CAMK1;CPEB3;SHANK3	BP
growth hormone receptor signaling pathway (GO:0060396)	2020-03-01	0.0845699	1	2.857142857142857	7.0576496264799085	LYN;MAPK1;PTK2	BP
cellular response to steroid hormone stimulus (GO:0071383)	2020-03-01	0.0845699	1	2.857142857142857	7.0576496264799085	ATP1A3;ATP1A1;UBE2L3	BP
positive regulation of interleukin-2 production (GO:0032743)	2020-03-01	0.0845699	1	2.857142857142857	7.0576496264799085	ANXA1;RUNX1;CCR2	BP
regulation of cholesterol transport (GO:0032374)	2020-03-01	0.0845699	1	2.857142857142857	7.0576496264799085	LRP1;APOC2;APOC1	BP
neuromuscular junction development (GO:0007528)	2020-03-01	0.0845699	1	2.857142857142857	7.0576496264799085	UNC13B;LRRK2;NEDD4	BP
mitochondrial respiratory chain complex IV assembly (GO:0033617)	2020-03-01	0.0845699	1	2.857142857142857	7.0576496264799085	SURF1;COX16;BCS1L	BP
regulation of ubiquitin-protein transferase activity (GO:0051438)	1932-04-01	0.0847417	1	2.380952380952381	5.876540431347669	FEM1B;UBE2N;BMI1;UBE2L3	BP
nucleobase-containing small molecule interconversion (GO:0015949)	1932-04-01	0.0847417	1	2.380952380952381	5.876540431347669	AK3;NME3;AK8;NME1	BP
gene silencing by miRNA (GO:0035195)	1932-04-01	0.0847417	1	2.380952380952381	5.876540431347669	TNRC6C;RBM4;PRKRA;DICER1	BP
unsaturated fatty acid metabolic process (GO:0033559)	1945-05-01	0.0855441	1	2.1164021164021163	5.2036464108822384	ACOT8;ELOVL5;ALOX15;HSD17B4;DAGLB	BP
regulation of dendrite morphogenesis (GO:0048814)	1945-05-01	0.0855441	1	2.1164021164021163	5.2036464108822384	SIPA1L1;CDK5;LRRK2;NEDD4;SHANK3	BP
carboxylic acid biosynthetic process (GO:0046394)	1945-05-01	0.0855441	1	2.1164021164021163	5.2036464108822384	DPAGT1;UROS;MTHFS;NAT8L;GLUL	BP
toll-like receptor signaling pathway (GO:0002224)	1987-08-01	0.0861731	1	1.7515051997810618	4.293635769566614	RPS6KA3;S100A1;ITGB2;HMGB1;CD36;IKBKG;IRAK4;HSP90B1	BP
lysosomal transport (GO:0007041)	1973-07-01	0.0879815	1	1.82648401826484	4.439504110990182	HGSNAT;CCDC91;BIN1;SORT1;NEDD4;KIF13A;SORL1	BP
receptor metabolic process (GO:0043112)	1959-06-01	0.0882143	1	1.9370460048426152	4.703119914255763	LRP1;KIF16B;NEDD4;ITGB2;CD36;RAMP1	BP
integrin-mediated signaling pathway (GO:0007229)	1959-06-01	0.0882143	1	1.9370460048426152	4.703119914255763	COL16A1;TEC;ADAM15;ITGB2;DOCK1;PTK2	BP
neutrophil migration (GO:1990266)	1959-06-01	0.0882143	1	1.9370460048426152	4.703119914255763	TGFB2;ITGB2;PRTN3;NCKAP1L;IRAK4;CKLF	BP
organic substance transport (GO:0071702)	1988-08-01	0.0906749	1	1.7316017316017318	4.156666719404758	TCN2;CAV2;SLC22A18;ABCA3;ABCA9;PCTP;PLTP;SLC6A4	BP
positive regulation of protein modification process (GO:0031401)	13/164	0.091061	1	1.5098722415795587	3.617993995607379	LYN;CSF1R;LRRK2;ARRB1;SVIP;PTK2;CAMKK2;BMP2;CHORDC1;UBE2N;CAMK1;CALM1;RAMP1	BP
peptidyl-tyrosine autophosphorylation (GO:0038083)	1946-05-01	0.0920493	1	2.070393374741201	4.938780630573383	LYN;TEC;MATK;BMX;PTK2	BP
hexose metabolic process (GO:0019318)	1946-05-01	0.0920493	1	2.070393374741201	4.938780630573383	MAN2B2;SORD;CHST1;MAN2B1;OMA1	BP
cellular response to glucagon stimulus (GO:0071377)	1933-04-01	0.0926229	1	2.308802308802309	5.49314479656082	PRKAR2B;ADCY4;GNB3;GNG13	BP
regulation of nitric oxide biosynthetic process (GO:0045428)	1933-04-01	0.0926229	1	2.308802308802309	5.49314479656082	SMAD3;PTGIS;P2RX4;CD36	BP
global genome nucleotide-excision repair (GO:0070911)	1933-04-01	0.0926229	1	2.308802308802309	5.49314479656082	UBE2I;CETN2;UBE2N;CUL4B	BP
negative regulation of cholesterol transport (GO:0032375)	2019-10-02	0.0936669	1	3.8095238095238098	9.020993825577557	APOC2;APOC1	BP
macrophage chemotaxis (GO:0048246)	2019-10-02	0.0936669	1	3.8095238095238098	9.020993825577557	EDNRB;CKLF	BP
pyroptosis (GO:0070269)	2019-10-02	0.0936669	1	3.8095238095238098	9.020993825577557	APIP;NLRC4	BP
galactose metabolic process (GO:0006012)	2019-10-02	0.0936669	1	3.8095238095238098	9.020993825577557	CHST1;PGM2L1	BP
regulation of amyloid-beta clearance (GO:1900221)	2019-10-02	0.0936669	1	3.8095238095238098	9.020993825577557	LRPAP1;LRP1	BP
creatine metabolic process (GO:0006600)	2019-10-02	0.0936669	1	3.8095238095238098	9.020993825577557	GAMT;CKB	BP
regulation of granulocyte differentiation (GO:0030852)	2019-10-02	0.0936669	1	3.8095238095238098	9.020993825577557	C1QC;RUNX1	BP
glycerolipid metabolic process (GO:0046486)	2019-10-02	0.0936669	1	3.8095238095238098	9.020993825577557	DGKG;PLA2G15	BP
primary miRNA processing (GO:0031053)	2019-10-02	0.0936669	1	3.8095238095238098	9.020993825577557	SMAD3;METTL3	BP
macrophage migration (GO:1905517)	2019-10-02	0.0936669	1	3.8095238095238098	9.020993825577557	EDNRB;CKLF	BP
regulation of histone phosphorylation (GO:0033127)	2019-10-02	0.0936669	1	3.8095238095238098	9.020993825577557	RPS6KA5;H2AFY	BP
cellular response to ATP (GO:0071318)	2019-10-02	0.0936669	1	3.8095238095238098	9.020993825577557	P2RX4;HSP90B1	BP
insulin-like growth factor receptor signaling pathway (GO:0048009)	2019-10-02	0.0936669	1	3.8095238095238098	9.020993825577557	IGF1;PLCB1	BP
negative regulation of protein maturation (GO:1903318)	2019-10-02	0.0936669	1	3.8095238095238098	9.020993825577557	TMEM59;LRRK2	BP
regulation of gene expression by genetic imprinting (GO:0006349)	2019-10-02	0.0936669	1	3.8095238095238098	9.020993825577557	KDM1B;DNMT3A	BP
actin filament-based transport (GO:0099515)	2019-10-02	0.0936669	1	3.8095238095238098	9.020993825577557	MYO5A;SYNE2	BP
regulation of phospholipase activity (GO:0010517)	2019-10-02	0.0936669	1	3.8095238095238098	9.020993825577557	LRP1;APOC2	BP
regulation of astrocyte differentiation (GO:0048710)	2019-10-02	0.0936669	1	3.8095238095238098	9.020993825577557	BMP2;BIN1	BP
very-low-density lipoprotein particle assembly (GO:0034379)	2019-10-02	0.0936669	1	3.8095238095238098	9.020993825577557	APOC1;APOC4	BP
regulation of lysosomal lumen pH (GO:0035751)	2019-10-02	0.0936669	1	3.8095238095238098	9.020993825577557	LRRK2;PPT1	BP
positive regulation of nuclease activity (GO:0032075)	2019-10-02	0.0936669	1	3.8095238095238098	9.020993825577557	ERN1;VAPB	BP
protein prenylation (GO:0018342)	2019-10-02	0.0936669	1	3.8095238095238098	9.020993825577557	CHML;RABGGTA	BP
regulation of B cell apoptotic process (GO:0002902)	2019-10-02	0.0936669	1	3.8095238095238098	9.020993825577557	LYN;FOXP1	BP
protein deglycosylation (GO:0006517)	2019-10-02	0.0936669	1	3.8095238095238098	9.020993825577557	MAN2B2;MAN2B1	BP
membrane raft organization (GO:0031579)	2019-10-02	0.0936669	1	3.8095238095238098	9.020993825577557	PPT1;MYADM	BP
amino sugar metabolic process (GO:0006040)	2019-10-02	0.0936669	1	3.8095238095238098	9.020993825577557	ST6GAL1;ST3GAL1	BP
energy coupled proton transmembrane transport, against electrochemical gradient (GO:0015988)	2019-10-02	0.0936669	1	3.8095238095238098	9.020993825577557	ATP1A3;ATP1A1	BP
N-acetylneuraminate metabolic process (GO:0006054)	2019-10-02	0.0936669	1	3.8095238095238098	9.020993825577557	ST6GAL1;ST3GAL1	BP
cellular response to dopamine (GO:1903351)	2019-10-02	0.0936669	1	3.8095238095238098	9.020993825577557	LRRK2;MAPK1	BP
regulation of NLRP3 inflammasome complex assembly (GO:1900225)	2019-10-02	0.0936669	1	3.8095238095238098	9.020993825577557	DHX33;CD36	BP
regulation of transforming growth factor beta production (GO:0071634)	2019-10-02	0.0936669	1	3.8095238095238098	9.020993825577557	TGFB2;SMAD3	BP
dendritic cell differentiation (GO:0097028)	2021-03-01	0.0949803	1	2.7210884353741496	6.405675972894133	LYN;TREM2;PRTN3	BP
histone lysine demethylation (GO:0070076)	2021-03-01	0.0949803	1	2.7210884353741496	6.405675972894133	KDM1B;JMJD1C;HR	BP
dopamine metabolic process (GO:0042417)	2021-03-01	0.0949803	1	2.7210884353741496	6.405675972894133	TGFB2;MAOB;COMT	BP
regulation of cardiac muscle hypertrophy (GO:0010611)	2021-03-01	0.0949803	1	2.7210884353741496	6.405675972894133	MEF2A;P2RX4;IGF1	BP
protein O-linked glycosylation via threonine (GO:0018243)	2021-03-01	0.0949803	1	2.7210884353741496	6.405675972894133	GALNT4;GALNT2;GALNT10	BP
non-motile cilium assembly (GO:1905515)	2021-03-01	0.0949803	1	2.7210884353741496	6.405675972894133	ARL13B;TMEM107;FUZ	BP
regulation of interleukin-2 production (GO:0032663)	2021-03-01	0.0949803	1	2.7210884353741496	6.405675972894133	ANXA1;RUNX1;CCR2	BP
limb morphogenesis (GO:0035108)	2021-03-01	0.0949803	1	2.7210884353741496	6.405675972894133	FBXW4;MBNL1;TGFB2	BP
cellular response to misfolded protein (GO:0071218)	2021-03-01	0.0949803	1	2.7210884353741496	6.405675972894133	SDF2L1;SDF2;UGGT1	BP
mitochondrial respiratory chain complex IV biogenesis (GO:0097034)	2021-03-01	0.0949803	1	2.7210884353741496	6.405675972894133	SURF1;COX16;BCS1L	BP
cartilage development (GO:0051216)	1947-05-01	0.0988009	1	2.026342451874367	4.690271128722929	BMP2;CREB3L2;PKD1;CD44;RUNX1	BP
oligosaccharide biosynthetic process (GO:0009312)	1934-04-01	0.100838	1	2.2408963585434174	5.141151357975667	FUT8;GALNT4;GALNT2;GALNT10	BP
neural tube closure (GO:0001843)	1934-04-01	0.100838	1	2.2408963585434174	5.141151357975667	TGFB2;DEAF1;PLXNB2;FUZ	BP
phagocytosis (GO:0006909)	11/136	0.102196	1	1.5406162464985995	3.5139346725057465	MSR1;ANXA1;LRP1;ANXA3;ALOX15;ITGB2;PLD4;PRTN3;HMGB1;PDIA6;DOCK1	BP
endocytosis (GO:0006897)	19/264	0.102347	1	1.370851370851371	3.1247061350908014	MSR1;ANXA1;LRP1;ANXA3;SORT1;LRRK2;PLD4;SORL1;HSP90B1;RINL;HSPH1;BIN1;DPYSL2;STAB1;PPT1;MAPK1;PRTN3;CD36;FOLR2	BP
mitochondrion organization (GO:0007005)	13/168	0.104725	1	1.4739229024943312	3.3257827531018873	MEF2A;CAV2;LRRK2;VPS13C;IDH2;SPG7;BCS1L;RAB32;PRDX3;IMMP2L;AKT3;TIMM17B;MPV17	BP
regulation of Ras protein signal transduction (GO:0046578)	1991-08-01	0.104976	1	1.6745159602302462	3.7743994113298305	TGFB2;OPHN1;RASA3;ARHGDIB;AGAP1;ASAP1;IGF1;RASGRP4	BP
polyol metabolic process (GO:0019751)	1948-05-01	0.105794	1	1.9841269841269842	4.456867621917842	INPP4B;PLCB4;PLD4;PLCB1;CALM1	BP
inositol phosphate metabolic process (GO:0043647)	1948-05-01	0.105794	1	1.9841269841269842	4.456867621917842	INPP4B;PLCB4;PLD4;PLCB1;CALM1	BP
regulation of vesicle fusion (GO:0031338)	1962-06-01	0.105862	1	1.8433179723502304	4.139394932482667	ANXA1;TBC1D9B;TBC1D5;TBC1D2B;EVI5;TBC1D16	BP
positive regulation of T cell proliferation (GO:0042102)	1962-06-01	0.105862	1	1.8433179723502304	4.139394932482667	ANXA1;NCKAP1L;HMGB1;IGF1;CCR2;NCK1	BP
RNA 3'-end processing (GO:0031123)	1962-06-01	0.105862	1	1.8433179723502304	4.139394932482667	NCBP2;CPSF2;SRSF3;THOC2;SRSF7;WDR33	BP
regulation of vascular endothelial growth factor receptor signaling pathway (GO:0030947)	2022-03-01	0.105884	1	2.5974025974025974	5.832247341945619	PRKCB;NEDD4;FAM129B	BP
establishment of protein localization to vacuole (GO:0072666)	2022-03-01	0.105884	1	2.5974025974025974	5.832247341945619	VPS13C;VPS13D;VTI1A	BP
negative regulation of response to endoplasmic reticulum stress (GO:1903573)	2022-03-01	0.105884	1	2.5974025974025974	5.832247341945619	DNAJC3;LRRK2;NCK1	BP
DNA catabolic process, endonucleolytic (GO:0000737)	2022-03-01	0.105884	1	2.5974025974025974	5.832247341945619	DICER1;HMGB1;DNASE1L1	BP
negative regulation of sprouting angiogenesis (GO:1903671)	2022-03-01	0.105884	1	2.5974025974025974	5.832247341945619	NGFR;STARD13;SYNJ2BP	BP
purine-containing compound biosynthetic process (GO:0072522)	2022-03-01	0.105884	1	2.5974025974025974	5.832247341945619	DGUOK;PPAT;ADK	BP
protein O-linked glycosylation via serine (GO:0018242)	2022-03-01	0.105884	1	2.5974025974025974	5.832247341945619	GALNT4;GALNT2;GALNT10	BP
regulation of monocyte chemotaxis (GO:0090025)	2022-03-01	0.105884	1	2.5974025974025974	5.832247341945619	LYN;HMGB1;CCR2	BP
activation of phospholipase C activity (GO:0007202)	2022-03-01	0.105884	1	2.5974025974025974	5.832247341945619	EDNRA;GNAQ;RASGRP4	BP
translation (GO:0006412)	17/233	0.107157	1	1.389740445534437	3.1039311998079717	RPL30;MRPS15;RPL21;RPL31;RPL23;RPL22;RPS6;RPL13A;RPSA;MRPL24;MRPL35;GSPT1;RPS25;RPL27A;RPL14;RPL15;RPS24	BP
regulation of cell differentiation (GO:0045595)	10/122	0.108136	1	1.56128024980484	3.472854166717039	DDX17;RPS6KA3;DDX5;PRKCB;TRPS1;CAMK1;ELL3;HOPX;PTK2;RUNX1	BP
rRNA metabolic process (GO:0016072)	15/201	0.108381	1	1.4214641080312722	3.1586346003902714	RPL30;RPL21;RPL31;RPL23;RPL22;RPS6;RPL13A;RPSA;WDR12;RPS25;RPL27A;PES1;RPL14;RPL15;RPS24	BP
positive regulation of DNA binding (GO:0043388)	1935-04-01	0.109376	1	2.17687074829932	4.8173305931402846	HMGB1;IGF1;FAM129B;NME1	BP
regulation of insulin receptor signaling pathway (GO:0046626)	1935-04-01	0.109376	1	2.17687074829932	4.8173305931402846	PTPRE;PRKCB;IGF1;NCK1	BP
endoplasmic reticulum organization (GO:0007029)	1935-04-01	0.109376	1	2.17687074829932	4.8173305931402846	LMAN2L;CAV2;VAPB;TMEM33	BP
response to glucagon (GO:0033762)	1935-04-01	0.109376	1	2.17687074829932	4.8173305931402846	PRKAR2B;ADCY4;GNB3;GNG13	BP
L-phenylalanine catabolic process (GO:0006559)	2019-11-02	0.110629	1	3.4632034632034636	7.624488571313053	GSTZ1;QDPR	BP
positive regulation of nuclear-transcribed mRNA poly(A) tail shortening (GO:0060213)	2019-11-02	0.110629	1	3.4632034632034636	7.624488571313053	TNRC6C;CPEB3	BP
brain morphogenesis (GO:0048854)	2019-11-02	0.110629	1	3.4632034632034636	7.624488571313053	SHANK3;SLC6A4	BP
relaxation of cardiac muscle (GO:0055119)	2019-11-02	0.110629	1	3.4632034632034636	7.624488571313053	P2RX4;ATP1A1	BP
regulation of hemopoiesis (GO:1903706)	2019-11-02	0.110629	1	3.4632034632034636	7.624488571313053	PRKCB;RUNX1	BP
mitochondrion distribution (GO:0048311)	2019-11-02	0.110629	1	3.4632034632034636	7.624488571313053	MEF2A;LRRK2	BP
negative regulation of amyloid precursor protein catabolic process (GO:1902992)	2019-11-02	0.110629	1	3.4632034632034636	7.624488571313053	BIN1;SORL1	BP
transcytosis (GO:0045056)	2019-11-02	0.110629	1	3.4632034632034636	7.624488571313053	LRPAP1;LRP1	BP
regulation of nuclear-transcribed mRNA poly(A) tail shortening (GO:0060211)	2019-11-02	0.110629	1	3.4632034632034636	7.624488571313053	TNRC6C;CPEB3	BP
relaxation of muscle (GO:0090075)	2019-11-02	0.110629	1	3.4632034632034636	7.624488571313053	P2RX4;ATP1A1	BP
icosanoid biosynthetic process (GO:0046456)	2019-11-02	0.110629	1	3.4632034632034636	7.624488571313053	MGST3;LTC4S	BP
fatty acid transmembrane transport (GO:1902001)	2019-11-02	0.110629	1	3.4632034632034636	7.624488571313053	PRKAG2;ACACA	BP
protein localization to mitochondrion (GO:0070585)	2019-11-02	0.110629	1	3.4632034632034636	7.624488571313053	DNAJA1;LRRK2	BP
carbohydrate phosphorylation (GO:0046835)	2019-11-02	0.110629	1	3.4632034632034636	7.624488571313053	FGGY;ADK	BP
magnesium ion transport (GO:0015693)	2019-11-02	0.110629	1	3.4632034632034636	7.624488571313053	NIPAL3;NIPA2	BP
negative regulation of translation, ncRNA-mediated (GO:0040033)	2019-11-02	0.110629	1	3.4632034632034636	7.624488571313053	TNRC6C;RBM4	BP
hemidesmosome assembly (GO:0031581)	2019-11-02	0.110629	1	3.4632034632034636	7.624488571313053	LAMA3;ITGA6	BP
erythrose 4-phosphate/phosphoenolpyruvate family amino acid catabolic process (GO:1902222)	2019-11-02	0.110629	1	3.4632034632034636	7.624488571313053	GSTZ1;QDPR	BP
miRNA mediated inhibition of translation (GO:0035278)	2019-11-02	0.110629	1	3.4632034632034636	7.624488571313053	TNRC6C;RBM4	BP
protein carboxylation (GO:0018214)	2019-11-02	0.110629	1	3.4632034632034636	7.624488571313053	VKORC1;PROS1	BP
peptidyl-glutamic acid carboxylation (GO:0017187)	2019-11-02	0.110629	1	3.4632034632034636	7.624488571313053	VKORC1;PROS1	BP
positive regulation of T-helper cell differentiation (GO:0045624)	2019-11-02	0.110629	1	3.4632034632034636	7.624488571313053	ANXA1;SOCS5	BP
cardiac muscle cell membrane repolarization (GO:0099622)	2019-11-02	0.110629	1	3.4632034632034636	7.624488571313053	KCNQ1;ATP1A1	BP
L-phenylalanine metabolic process (GO:0006558)	2019-11-02	0.110629	1	3.4632034632034636	7.624488571313053	GSTZ1;QDPR	BP
negative regulation of blood vessel diameter (GO:0097756)	2019-11-02	0.110629	1	3.4632034632034636	7.624488571313053	EDNRA;EDNRB	BP
carnitine shuttle (GO:0006853)	2019-11-02	0.110629	1	3.4632034632034636	7.624488571313053	PRKAG2;ACACA	BP
pyrimidine nucleoside catabolic process (GO:0046135)	2019-11-02	0.110629	1	3.4632034632034636	7.624488571313053	NT5E;UPB1	BP
cell-substrate junction assembly (GO:0007044)	2019-11-02	0.110629	1	3.4632034632034636	7.624488571313053	LAMA3;ITGA6	BP
cell-cell junction maintenance (GO:0045217)	2019-11-02	0.110629	1	3.4632034632034636	7.624488571313053	CSF1R;PRTN3	BP
second-messenger-mediated signaling (GO:0019932)	1963-06-01	0.112122	1	1.8140589569160996	3.9694720139308646	DGKD;EDNRB;LRRK2;CD36;PPP1R9A;CAMKK2	BP
regulation of translational initiation (GO:0006446)	1963-06-01	0.112122	1	1.8140589569160996	3.9694720139308646	EIF4A2;DNAJC3;RBM4;YTHDF3;NCBP2;NCK1	BP
regulation of cell cycle arrest (GO:0071156)	1949-05-01	0.113023	1	1.9436345966958213	4.237436273326603	MLXIPL;UHRF2;CDK5;BIN1;RPL23	BP
cellular macromolecule biosynthetic process (GO:0034645)	25/368	0.113352	1	1.2939958592132506	2.817356755200033	CREBZF;RPL30;MRPS15;RPL31;ASH2L;BAZ2B;MRPL35;GSPT1;WRN;RPL14;RPL15;MEF2A;RPL21;RPL23;RPL22;RPS6;RPL13A;RPSA;IGF1;MRPL24;THAP1;FAM111A;RPS25;RPL27A;RPS24	BP
positive regulation of cytoskeleton organization (GO:0051495)	1978-07-01	0.114731	1	1.7094017094017095	3.7011313764995073	CDK5;CDC42EP3;ALOX15;STAP1;NCKAP1L;SORBS3;NCK1	BP
regulation of cytokinesis (GO:0032465)	1978-07-01	0.114731	1	1.7094017094017095	3.7011313764995073	SVIL;MRGPRX2;CETN2;KIF13A;CXCR5;KLHL13;CALM1	BP
vitamin transport (GO:0051180)	2023-03-01	0.117249	1	2.484472049689441	5.325363139244189	SLC46A1;TCN2;FOLR2	BP
peroxisome organization (GO:0007031)	2023-03-01	0.117249	1	2.484472049689441	5.325363139244189	ACOT8;PEX6;LONP2	BP
folic acid-containing compound metabolic process (GO:0006760)	2023-03-01	0.117249	1	2.484472049689441	5.325363139244189	SLC46A1;MTHFS;FOLR2	BP
protein localization to Golgi apparatus (GO:0034067)	2023-03-01	0.117249	1	2.484472049689441	5.325363139244189	VPS13C;VPS13D;SORL1	BP
maturation of LSU-rRNA (GO:0000470)	2023-03-01	0.117249	1	2.484472049689441	5.325363139244189	NSA2;PES1;WDR12	BP
cellular response to catecholamine stimulus (GO:0071870)	2023-03-01	0.117249	1	2.484472049689441	5.325363139244189	LRRK2;KCNQ1;MAPK1	BP
melanosome organization (GO:0032438)	2023-03-01	0.117249	1	2.484472049689441	5.325363139244189	RAB32;KIF13A;AP3B1	BP
positive regulation of peptide secretion (GO:0002793)	1936-04-01	0.118226	1	2.1164021164021163	4.518858035937843	UNC13B;TGFB2;IGF1;PPID	BP
organic hydroxy compound biosynthetic process (GO:1901617)	1950-05-01	0.120483	1	1.9047619047619049	4.030946856071097	CYP39A1;ACOT8;ALOX15;PRKAG2;HSD17B4	BP
regulation of intracellular signal transduction (GO:1902531)	28/423	0.123535	1	1.260835303388495	2.636695645330172	LRRK2;ITSN1;PRKAG2;ARHGAP18;ARHGAP39;CHD3;ARHGAP4;FGD2;FGD3;FGD4;WRN;OPHN1;TAGAP;ARHGDIB;MAPK1;IKBKG;BANP;LYN;VAV3;STARD13;TGFB2;ARHGEF12;ARHGEF18;TIAM2;MAPK11;BMP2;CDK5;ARHGEF6	BP
positive regulation of protein polymerization (GO:0032273)	1965-06-01	0.125189	1	1.7582417582417584	3.6535107652073258	TPPP3;CDC42EP3;ALOX15;NCKAP1L;TPPP;NCK1	BP
modification-dependent protein catabolic process (GO:0019941)	11/142	0.127304	1	1.4755197853789404	3.041309002052817	FBXW4;UBE2I;OS9;UBA6;NEDD4;TTC3;BFAR;ARRB1;TRIP12;UBE2A;UBE2L3	BP
muscle cell differentiation (GO:0042692)	1937-04-01	0.127374	1	2.0592020592020592	4.243254370183692	DDX17;DDX5;MBNL1;IGF1	BP
vesicle-mediated transport in synapse (GO:0099003)	1937-04-01	0.127374	1	2.0592020592020592	4.243254370183692	UNC13B;OPHN1;CDK5;ITSN1	BP
acylglycerol metabolic process (GO:0006639)	1937-04-01	0.127374	1	2.0592020592020592	4.243254370183692	ABHD12;DGKD;LPL;LMF1	BP
glutamate receptor signaling pathway (GO:0007215)	1937-04-01	0.127374	1	2.0592020592020592	4.243254370183692	HOMER1;GNAQ;PLCB1;DAGLB	BP
regulation of muscle cell differentiation (GO:0051147)	1937-04-01	0.127374	1	2.0592020592020592	4.243254370183692	MEF2A;RBM4;MAPK11;CAMK1	BP
wound healing (GO:0042060)	1951-05-01	0.128166	1	1.8674136321195145	3.836461546591704	MACF1;TGFB2;SMAD3;ALOX15;HPSE	BP
negative regulation of metabolic process (GO:0009892)	2019-12-02	0.12831	1	3.1746031746031744	6.5184427339323685	APOC2;APOC1	BP
phospholipid efflux (GO:0033700)	2019-12-02	0.12831	1	3.1746031746031744	6.5184427339323685	APOC2;APOC1	BP
nucleoside catabolic process (GO:0009164)	2019-12-02	0.12831	1	3.1746031746031744	6.5184427339323685	NT5E;UPB1	BP
regulation of bone remodeling (GO:0046850)	2019-12-02	0.12831	1	3.1746031746031744	6.5184427339323685	CSF1R;S1PR1	BP
alternative mRNA splicing, via spliceosome (GO:0000380)	2019-12-02	0.12831	1	3.1746031746031744	6.5184427339323685	DDX17;DDX5	BP
DNA ligation involved in DNA repair (GO:0051103)	2019-12-02	0.12831	1	3.1746031746031744	6.5184427339323685	PARP3;HMGB1	BP
vasoconstriction (GO:0042310)	2019-12-02	0.12831	1	3.1746031746031744	6.5184427339323685	EDNRA;EDNRB	BP
regulation of skeletal muscle tissue development (GO:0048641)	2019-12-02	0.12831	1	3.1746031746031744	6.5184427339323685	DDX17;DDX5	BP
response to interleukin-6 (GO:0070741)	2019-12-02	0.12831	1	3.1746031746031744	6.5184427339323685	SELPLG;PTGIS	BP
regulation of protein import into nucleus, translocation (GO:0033158)	2019-12-02	0.12831	1	3.1746031746031744	6.5184427339323685	PDE2A;IGF1	BP
regulation of sequestering of triglyceride (GO:0010889)	2019-12-02	0.12831	1	3.1746031746031744	6.5184427339323685	APOC4;LPL	BP
positive regulation of endoplasmic reticulum unfolded protein response (GO:1900103)	2019-12-02	0.12831	1	3.1746031746031744	6.5184427339323685	ERN1;TMEM33	BP
regulation of vascular endothelial cell proliferation (GO:1905562)	2019-12-02	0.12831	1	3.1746031746031744	6.5184427339323685	AKT3;HMGB1	BP
regulation of antigen receptor-mediated signaling pathway (GO:0050854)	2019-12-02	0.12831	1	3.1746031746031744	6.5184427339323685	LYN;RUNX1	BP
membrane repolarization during action potential (GO:0086011)	2019-12-02	0.12831	1	3.1746031746031744	6.5184427339323685	KCNQ1;ATP1A1	BP
positive regulation of SMAD protein import into nucleus (GO:0060391)	2019-12-02	0.12831	1	3.1746031746031744	6.5184427339323685	SMAD3;RBPMS	BP
regulation of retrograde protein transport, ER to cytosol (GO:1904152)	2019-12-02	0.12831	1	3.1746031746031744	6.5184427339323685	OS9;SVIP	BP
histone H3-K9 demethylation (GO:0033169)	2019-12-02	0.12831	1	3.1746031746031744	6.5184427339323685	JMJD1C;HR	BP
regulation of protein glycosylation (GO:0060049)	2019-12-02	0.12831	1	3.1746031746031744	6.5184427339323685	CHORDC1;RAMP1	BP
retinol metabolic process (GO:0042572)	2019-12-02	0.12831	1	3.1746031746031744	6.5184427339323685	RETSAT;DHRS3	BP
negative regulation of ERAD pathway (GO:1904293)	2019-12-02	0.12831	1	3.1746031746031744	6.5184427339323685	OS9;SVIP	BP
regulation of cholesterol storage (GO:0010885)	2019-12-02	0.12831	1	3.1746031746031744	6.5184427339323685	MSR1;LPL	BP
positive regulation of signal transduction (GO:0009967)	15/207	0.129379	1	1.3802622498274673	2.8226506375826825	UNC13B;MACF1;TGFB2;PTGIS;HOMER1;PRKCB;LY86;TREM2;IGF1;ERN1;ASXL1;BMP2;TSPAN14;SHANK3;WLS	BP
regulation of myeloid cell differentiation (GO:0045637)	1966-06-01	0.131988	1	1.7316017316017318	3.506567080013944	LYN;TNRC6C;MEIS1;PRKCB;ASH2L;RUNX1	BP
O-glycan processing (GO:0016266)	1966-06-01	0.131988	1	1.7316017316017318	3.506567080013944	ST6GAL1;GALNT4;GALNT2;ST3GAL1;GALNT10;ST3GAL3	BP
regulation of protein binding (GO:0043393)	9/112	0.134299	1	1.5306122448979593	3.072987541483043	LRPAP1;BMP2;LRP1;CFHR2;LRRK2;CD36;CAMK1;PKD1;SORL1	BP
arachidonic acid metabolic process (GO:0019369)	1952-05-01	0.136067	1	1.8315018315018317	3.653125117458449	PTGIS;ALOX15;TBXAS1;DAGLB;PTGS1	BP
epithelial to mesenchymal transition (GO:0001837)	1938-04-01	0.136807	1	2.0050125313283207	3.9883356866909696	DDX17;DDX5;TGFB2;BMP2	BP
positive regulation of smooth muscle cell proliferation (GO:0048661)	1938-04-01	0.136807	1	2.0050125313283207	3.9883356866909696	ERN1;FGF9;IGF1;FOXP1	BP
phospholipid biosynthetic process (GO:0008654)	1938-04-01	0.136807	1	2.0050125313283207	3.9883356866909696	DPAGT1;GNPAT;CPNE3;FAR1	BP
positive regulation of axonogenesis (GO:0050772)	1938-04-01	0.136807	1	2.0050125313283207	3.9883356866909696	MACF1;NGFR;PLXNB2;PLXNA4	BP
response to steroid hormone (GO:0048545)	1938-04-01	0.136807	1	2.0050125313283207	3.9883356866909696	TGFB2;ATP1A3;ATP1A1;UBE2L3	BP
protein peptidyl-prolyl isomerization (GO:0000413)	1938-04-01	0.136807	1	2.0050125313283207	3.9883356866909696	PPIG;FKBP9;FKBP4;PPID	BP
translational termination (GO:0006415)	1997-08-01	0.137061	1	1.5709376534118802	3.1219712243433357	MRPS15;MRPL50;MRPS25;MRPL49;MRPL15;MRPL24;MRPL35;GSPT1	BP
positive regulation of binding (GO:0051099)	1982-07-01	0.138849	1	1.6260162601626018	3.2103561816929216	BMP2;LRP1;LRRK2;HMGB1;IGF1;PKD1;NME1	BP
cellular modified amino acid biosynthetic process (GO:0042398)	2025-03-01	0.141237	1	2.2857142857142856	4.473871277821396	GAMT;PLOD3;MTHFS	BP
negative regulation of sequestering of calcium ion (GO:0051283)	2025-03-01	0.141237	1	2.2857142857142856	4.473871277821396	IBTK;ITPR1;ITPR2	BP
macromolecule modification (GO:0043412)	2025-03-01	0.141237	1	2.2857142857142856	4.473871277821396	ST6GAL1;ST3GAL1;ST3GAL3	BP
receptor catabolic process (GO:0032801)	2025-03-01	0.141237	1	2.2857142857142856	4.473871277821396	MYLIP;KIF16B;NEDD4	BP
chaperone mediated protein folding requiring cofactor (GO:0051085)	2025-03-01	0.141237	1	2.2857142857142856	4.473871277821396	HSPH1;HSPA4;DNAJB14	BP
fatty acid derivative biosynthetic process (GO:1901570)	2025-03-01	0.141237	1	2.2857142857142856	4.473871277821396	PPT1;FAR1;ACACA	BP
protein alpha-1,2-demannosylation (GO:0036508)	2025-03-01	0.141237	1	2.2857142857142856	4.473871277821396	OS9;MAN1C1;UGGT1	BP
response to glucocorticoid (GO:0051384)	2025-03-01	0.141237	1	2.2857142857142856	4.473871277821396	ANXA1;HNRNPU;UBE2L3	BP
ribosome biogenesis (GO:0042254)	16/227	0.142471	1	1.3425634571009022	2.616142519943426	RPL30;RPL21;RPL31;RPL23;RPL22;RPS6;DDX31;RPL13A;RPSA;WDR12;RPS25;RPL27A;PES1;RPL14;RPL15;RPS24	BP
regulation of cell-matrix adhesion (GO:0001952)	1953-05-01	0.144178	1	1.7969451931716085	3.4801563276020686	MACF1;ADAM15;CASK;CD36;PTK2	BP
positive regulation of cell-substrate adhesion (GO:0010811)	1953-05-01	0.144178	1	1.7969451931716085	3.4801563276020686	ALOX15;MYADM;FN1;CD36;DOCK1	BP
triglyceride metabolic process (GO:0006641)	1953-05-01	0.144178	1	1.7969451931716085	3.4801563276020686	GNPAT;FABP4;AGMO;LPL;LMF1	BP
regulation of organelle organization (GO:0033043)	9/114	0.144963	1	1.5037593984962405	2.9041786410371526	ZEB2;TBC1D9B;TMEM33;TBC1D5;MAPK1;TBC1D2B;EVI5;PTK2;TBC1D16	BP
ephrin receptor signaling pathway (GO:0048013)	1983-07-01	0.145236	1	1.606425702811245	3.0994319302907933	VAV3;LYN;ACTR2;SIPA1L1;APH1B;ITSN1;PTK2	BP
negative regulation of protein binding (GO:0032091)	1968-06-01	0.146099	1	1.6806722689075633	3.2327203036719743	LRPAP1;ADAM15;CFHR2;LRRK2;CAMK1;SORL1	BP
positive regulation of autophagy (GO:0010508)	1968-06-01	0.146099	1	1.6806722689075633	3.2327203036719743	TMEM59;DAPK1;LRRK2;IKBKG;SVIP;CAMKK2	BP
positive regulation of cholesterol efflux (GO:0010875)	2013-02-01	0.146586	1	2.9304029304029307	5.626793821898368	LRP1;PLTP	BP
pathway-restricted SMAD protein phosphorylation (GO:0060389)	2013-02-01	0.146586	1	2.9304029304029307	5.626793821898368	TGFB2;BMP2	BP
cellular potassium ion homeostasis (GO:0030007)	2013-02-01	0.146586	1	2.9304029304029307	5.626793821898368	ATP1A3;ATP1A1	BP
cardiocyte differentiation (GO:0035051)	2013-02-01	0.146586	1	2.9304029304029307	5.626793821898368	TGFB2;BMP2	BP
phosphate ion transport (GO:0006817)	2013-02-01	0.146586	1	2.9304029304029307	5.626793821898368	SLC37A2;XPR1	BP
leukocyte differentiation (GO:0002521)	2013-02-01	0.146586	1	2.9304029304029307	5.626793821898368	LYN;TREM2	BP
membrane repolarization (GO:0086009)	2013-02-01	0.146586	1	2.9304029304029307	5.626793821898368	KCNQ1;ATP1A1	BP
prostanoid biosynthetic process (GO:0046457)	2013-02-01	0.146586	1	2.9304029304029307	5.626793821898368	PTGIS;PTGS1	BP
triglyceride-rich lipoprotein particle remodeling (GO:0034370)	2013-02-01	0.146586	1	2.9304029304029307	5.626793821898368	APOC2;LPL	BP
RNA interference (GO:0016246)	2013-02-01	0.146586	1	2.9304029304029307	5.626793821898368	PRKRA;DICER1	BP
mammary gland epithelium development (GO:0061180)	2013-02-01	0.146586	1	2.9304029304029307	5.626793821898368	CSF1R;WNT2	BP
diacylglycerol metabolic process (GO:0046339)	2013-02-01	0.146586	1	2.9304029304029307	5.626793821898368	DGKD;DAGLB	BP
semaphorin-plexin signaling pathway involved in neuron projection guidance (GO:1902285)	2013-02-01	0.146586	1	2.9304029304029307	5.626793821898368	PLXNB2;PLXNA4	BP
positive regulation of alpha-beta T cell proliferation (GO:0046641)	2013-02-01	0.146586	1	2.9304029304029307	5.626793821898368	CD55;CCR2	BP
regulation of retinoic acid receptor signaling pathway (GO:0048385)	2013-02-01	0.146586	1	2.9304029304029307	5.626793821898368	ASXL1;DHRS3	BP
regulation of fatty acid oxidation (GO:0046320)	2013-02-01	0.146586	1	2.9304029304029307	5.626793821898368	PRKAG2;LONP2	BP
protein kinase C-activating G-protein coupled receptor signaling pathway (GO:0007205)	2013-02-01	0.146586	1	2.9304029304029307	5.626793821898368	DGKD;PRKD3	BP
pre-miRNA processing (GO:0031054)	2013-02-01	0.146586	1	2.9304029304029307	5.626793821898368	PRKRA;DICER1	BP
mRNA cleavage involved in mRNA processing (GO:0098787)	2013-02-01	0.146586	1	2.9304029304029307	5.626793821898368	ERN1;NCBP2	BP
regulation of axon guidance (GO:1902667)	2013-02-01	0.146586	1	2.9304029304029307	5.626793821898368	ZSWIM6;PLXNA4	BP
positive regulation of phosphatidylinositol 3-kinase signaling (GO:0014068)	1954-05-01	0.152491	1	1.763668430335097	3.3168403516510434	SELP;TGFB2;NEDD4;IGF1;PTK2	BP
regulation of actin filament polymerization (GO:0030833)	1969-06-01	0.153402	1	1.6563146997929608	3.105085580358585	CDC42EP3;ALOX15;MYADM;ARHGAP18;NCKAP1L;NCK1	BP
termination of RNA polymerase II transcription (GO:0006369)	1969-06-01	0.153402	1	1.6563146997929608	3.105085580358585	NCBP2;CPSF2;SRSF3;THOC2;SRSF7;WDR33	BP
peptidyl-threonine phosphorylation (GO:0018107)	1969-06-01	0.153402	1	1.6563146997929608	3.105085580358585	CAMK1D;CDK5;LRRK2;MAPK1;CAMK1;CAMKK2	BP
organophosphate ester transport (GO:0015748)	2026-03-01	0.153795	1	2.197802197802198	4.114580002639284	PCTP;PLTP;PITPNC1	BP
respiratory chain complex IV assembly (GO:0008535)	2026-03-01	0.153795	1	2.197802197802198	4.114580002639284	SURF1;COX16;BCS1L	BP
long-chain fatty acid transport (GO:0015909)	2026-03-01	0.153795	1	2.197802197802198	4.114580002639284	PRKAG2;CD36;ACACA	BP
negative regulation of insulin receptor signaling pathway (GO:0046627)	2026-03-01	0.153795	1	2.197802197802198	4.114580002639284	PTPRE;PRKCB;NCK1	BP
regulation of vascular smooth muscle cell proliferation (GO:1904705)	2026-03-01	0.153795	1	2.197802197802198	4.114580002639284	ERN1;FGF9;IGF1	BP
positive regulation of embryonic development (GO:0040019)	2026-03-01	0.153795	1	2.197802197802198	4.114580002639284	IGF1;PLCB1;FAM129B	BP
positive regulation of nitric oxide biosynthetic process (GO:0045429)	2026-03-01	0.153795	1	2.197802197802198	4.114580002639284	SMAD3;P2RX4;CD36	BP
positive regulation of peptidyl-threonine phosphorylation (GO:0010800)	2026-03-01	0.153795	1	2.197802197802198	4.114580002639284	PRKAG2;MAPK1;CALM1	BP
positive regulation of nitric oxide metabolic process (GO:1904407)	2026-03-01	0.153795	1	2.197802197802198	4.114580002639284	SMAD3;P2RX4;CD36	BP
potassium ion homeostasis (GO:0055075)	2026-03-01	0.153795	1	2.197802197802198	4.114580002639284	SLC12A5;ATP1A3;ATP1A1	BP
prostaglandin metabolic process (GO:0006693)	2026-03-01	0.153795	1	2.197802197802198	4.114580002639284	PTGIS;PTGR2;PTGS1	BP
small GTPase mediated signal transduction (GO:0007264)	8/100	0.154758	1	1.523809523809524	2.843260602584842	MAPK11;CHORDC1;RAP1GDS1;ARHGAP18;ARHGEF18;IGF1;RASGRP2;RASGRP3	BP
positive regulation of phagocytosis (GO:0050766)	1940-04-01	0.156476	1	1.9047619047619049	3.5330522585965944	C4B;CAMK1D;STAP1;NCKAP1L	BP
ERBB2 signaling pathway (GO:0038128)	1940-04-01	0.156476	1	1.9047619047619049	3.5330522585965944	PTPN18;CDC37;MATK;CPNE3	BP
purine ribonucleoside monophosphate metabolic process (GO:0009167)	1940-04-01	0.156476	1	1.9047619047619049	3.5330522585965944	PPAT;ADSSL1;AK3;LHPP	BP
alpha-amino acid catabolic process (GO:1901606)	1940-04-01	0.156476	1	1.9047619047619049	3.5330522585965944	HAL;MCCC1;SARDH;HNMT	BP
activation of GTPase activity (GO:0090630)	1985-07-01	0.158418	1	1.5686274509803921	2.890225050966498	SIPA1L1;RALGAPB;TBC1D9B;TBC1D5;TBC1D2B;EVI5;TBC1D16	BP
mRNA-containing ribonucleoprotein complex export from nucleus (GO:0071427)	8/101	0.160889	1	1.5087223008015087	2.7564971478445393	NCBP2;CPSF2;SRSF3;NUP35;THOC2;SRSF7;SRSF10;WDR33	BP
positive regulation of cell adhesion mediated by integrin (GO:0033630)	2014-02-01	0.165347	1	2.7210884353741496	4.897164209823963	TGFB2;NCKAP1L	BP
regulation of lipase activity (GO:0060191)	2014-02-01	0.165347	1	2.7210884353741496	4.897164209823963	LPL;LMF1	BP
regulation of calcineurin-NFAT signaling cascade (GO:0070884)	2014-02-01	0.165347	1	2.7210884353741496	4.897164209823963	CHORDC1;IGF1	BP
modified amino acid transport (GO:0072337)	2014-02-01	0.165347	1	2.7210884353741496	4.897164209823963	SLC46A1;FOLR2	BP
cell communication by electrical coupling involved in cardiac conduction (GO:0086064)	2014-02-01	0.165347	1	2.7210884353741496	4.897164209823963	ATP1A3;ATP1A1	BP
pyrimidine-containing compound catabolic process (GO:0072529)	2014-02-01	0.165347	1	2.7210884353741496	4.897164209823963	NT5E;UPB1	BP
purine-containing compound salvage (GO:0043101)	2014-02-01	0.165347	1	2.7210884353741496	4.897164209823963	DGUOK;ADK	BP
regulation of cyclin-dependent protein serine/threonine kinase activity involved in G1/S transition of mitotic cell cycle (GO:0031657)	2014-02-01	0.165347	1	2.7210884353741496	4.897164209823963	CDKN2B;PKD1	BP
Golgi to vacuole transport (GO:0006896)	2014-02-01	0.165347	1	2.7210884353741496	4.897164209823963	CCDC91;VTI1A	BP
oligosaccharide-lipid intermediate biosynthetic process (GO:0006490)	2014-02-01	0.165347	1	2.7210884353741496	4.897164209823963	DPAGT1;ALG14	BP
nucleoside triphosphate metabolic process (GO:0009141)	2014-02-01	0.165347	1	2.7210884353741496	4.897164209823963	SMPDL3A;AK8	BP
positive regulation of muscle hypertrophy (GO:0014742)	2014-02-01	0.165347	1	2.7210884353741496	4.897164209823963	MEF2A;IGF1	BP
estrogen metabolic process (GO:0008210)	2014-02-01	0.165347	1	2.7210884353741496	4.897164209823963	SULT1A1;HSD17B4	BP
response to ATP (GO:0033198)	2014-02-01	0.165347	1	2.7210884353741496	4.897164209823963	P2RX4;HSP90B1	BP
regulation of nuclear-transcribed mRNA catabolic process, deadenylation-dependent decay (GO:1900151)	2014-02-01	0.165347	1	2.7210884353741496	4.897164209823963	TNRC6C;CPEB3	BP
gliogenesis (GO:0042063)	2014-02-01	0.165347	1	2.7210884353741496	4.897164209823963	TGFB2;METTL3	BP
regulation of nucleocytoplasmic transport (GO:0046822)	2014-02-01	0.165347	1	2.7210884353741496	4.897164209823963	RBM4;NEDD4	BP
myotube cell development (GO:0014904)	2014-02-01	0.165347	1	2.7210884353741496	4.897164209823963	CAV2;IGF1	BP
neurotransmitter biosynthetic process (GO:0042136)	2014-02-01	0.165347	1	2.7210884353741496	4.897164209823963	DAGLB;SLC6A4	BP
acyl-CoA biosynthetic process (GO:0071616)	2014-02-01	0.165347	1	2.7210884353741496	4.897164209823963	PPT1;ACACA	BP
peptidyl-proline modification (GO:0018208)	1941-04-01	0.166683	1	1.8583042973286876	3.3294553512706555	PPIG;FKBP9;FKBP4;PPID	BP
JAK-STAT cascade (GO:0007259)	1941-04-01	0.166683	1	1.8583042973286876	3.3294553512706555	LYN;MAPK1;PKD1;CCR2	BP
bile acid biosynthetic process (GO:0006699)	2027-03-01	0.166687	1	2.1164021164021163	3.791824915750037	CYP39A1;ACOT8;HSD17B4	BP
regulation of pri-miRNA transcription from RNA polymerase II promoter (GO:1902893)	2027-03-01	0.166687	1	2.1164021164021163	3.791824915750037	NGFR;TGFB2;SMAD3	BP
negative regulation of cellular response to insulin stimulus (GO:1900077)	2027-03-01	0.166687	1	2.1164021164021163	3.791824915750037	PTPRE;PRKCB;NCK1	BP
regulation of rhodopsin mediated signaling pathway (GO:0022400)	2027-03-01	0.166687	1	2.1164021164021163	3.791824915750037	NMT1;GUCA1A;CALM1	BP
protein targeting (GO:0006605)	10/134	0.166875	1	1.4214641080312722	2.545149234032525	ZDHHC9;CDC37;VPS13C;PEX6;VPS13D;VTI1A;ATG4C;LONP2;TIMM17B;SORL1	BP
activation of MAPK activity (GO:0000187)	9/118	0.167514	1	1.4527845036319613	2.5956720524096495	ERN1;MAP3K2;MAPK11;BMP2;LRRK2;UBE2N;MAPK1;IGF1;IKBKG	BP
regulation of Notch signaling pathway (GO:0008593)	1971-06-01	0.168476	1	1.6096579476861168	2.866743049343669	TGFB2;TSPAN14;METTL3;ARRB1;SYNJ2BP;FAM129B	BP
vascular endothelial growth factor receptor signaling pathway (GO:0048010)	1971-06-01	0.168476	1	1.6096579476861168	2.866743049343669	VAV3;MAPK11;NCKAP1L;DOCK1;PTK2;NCK1	BP
protein ubiquitination involved in ubiquitin-dependent protein catabolic process (GO:0042787)	1971-06-01	0.168476	1	1.6096579476861168	2.866743049343669	MYLIP;NEDD4;BTBD2;TRIP12;ANAPC11;CUL4B	BP
calcium-mediated signaling (GO:0019722)	1971-06-01	0.168476	1	1.6096579476861168	2.866743049343669	SELP;EDNRB;DMPK;LRRK2;PPP1R9A;CAMKK2	BP
long-chain fatty acid metabolic process (GO:0001676)	1956-05-01	0.169694	1	1.7006802721088436	3.0166003088411135	ACOT8;ELOVL5;ALOX15;HSD17B4;DAGLB	BP
regulation of axonogenesis (GO:0050770)	1956-05-01	0.169694	1	1.7006802721088436	3.0166003088411135	NGFR;SIPA1L1;PLXNB2;ZSWIM6;PLXNA4	BP
cytosolic transport (GO:0016482)	9/119	0.173396	1	1.4405762304921967	2.524141502772364	VPS29;CCDC91;KIF16B;TBC1D5;SORT1;VPS13C;VTI1A;EVI5;RAB6B	BP
neuron projection development (GO:0031175)	12/168	0.173468	1	1.3605442176870748	2.3833514159420033	LYN;OPHN1;UNC5A;CDK5;LRRK2;NEDD4;NCKAP1L;DICER1;HMGB1;FRY;PPP1R9A;SHANK3	BP
positive regulation of lymphocyte proliferation (GO:0050671)	1972-06-01	0.176237	1	1.5873015873015872	2.7554388193402928	VAV3;ANXA1;GPR183;NCKAP1L;TNFSF13B;NCK1	BP
mesenchymal cell differentiation (GO:0048762)	1942-04-01	0.177118	1	1.8140589569160996	3.140024942194932	DDX17;DDX5;TGFB2;BMP2	BP
negative regulation of cell projection organization (GO:0031345)	1942-04-01	0.177118	1	1.8140589569160996	3.140024942194932	NGFR;MYLIP;DPYSL3;FKBP4	BP
spliceosomal complex assembly (GO:0000245)	1942-04-01	0.177118	1	1.8140589569160996	3.140024942194932	SRPK3;LUC7L;SF3B1;SRSF10	BP
regulation of cellular metabolic process (GO:0031323)	1942-04-01	0.177118	1	1.8140589569160996	3.140024942194932	KIF16B;MPV17;ACACA;TBC1D16	BP
DNA duplex unwinding (GO:0032508)	1942-04-01	0.177118	1	1.8140589569160996	3.140024942194932	PURA;WRN;CETN2;CUL4B	BP
positive regulation of receptor-mediated endocytosis (GO:0048260)	1942-04-01	0.177118	1	1.8140589569160996	3.140024942194932	HIP1;TBC1D5;PPT1;ARRB1	BP
granulocyte chemotaxis (GO:0071621)	1957-05-01	0.178566	1	1.670843776106934	2.8785223218846294	TGFB2;ANXA1;ITGB2;NCKAP1L;CKLF	BP
chordate embryonic development (GO:0043009)	1957-05-01	0.178566	1	1.670843776106934	2.8785223218846294	MBNL1;FUT8;BMP2;DEAF1;PKD1	BP
organonitrogen compound catabolic process (GO:1901565)	1957-05-01	0.178566	1	1.670843776106934	2.8785223218846294	PLA2G15;RNPEP;PPT1;LNPEP;COMT	BP
positive regulation of protein transport (GO:0051222)	1957-05-01	0.178566	1	1.670843776106934	2.8785223218846294	UNC13B;TGFB2;CHORDC1;IGF1;PPID	BP
cellular defense response (GO:0006968)	1957-05-01	0.178566	1	1.670843776106934	2.8785223218846294	CX3CR1;TYROBP;CD19;CD5L;VEZF1	BP
mitochondrial translational elongation (GO:0070125)	1988-07-01	0.179161	1	1.5151515151515151	2.6052624033248057	MRPS15;MRPL50;MRPS25;MRPL49;MRPL15;MRPL35;MRPL24	BP
regulation of neuron projection development (GO:0010975)	9/120	0.179372	1	1.4285714285714286	2.454701319918271	LYN;MYLIP;NGFR;SIPA1L1;CAMK1D;DPYSL3;PLXNB2;CAMK1;FKBP4	BP
RNA export from nucleus (GO:0006405)	9/120	0.179372	1	1.4285714285714286	2.454701319918271	NCBP2;CPSF2;SRSF3;NUP35;RPSA;THOC2;SRSF7;SRSF10;WDR33	BP
negative regulation of small GTPase mediated signal transduction (GO:0051058)	2028-03-01	0.17988	1	2.0408163265306123	3.500944796602071	TGFB2;RASA3;CGNL1	BP
release of sequestered calcium ion into cytosol (GO:0051209)	2028-03-01	0.17988	1	2.0408163265306123	3.500944796602071	IBTK;ITPR1;ITPR2	BP
microtubule polymerization (GO:0046785)	2028-03-01	0.17988	1	2.0408163265306123	3.500944796602071	TPPP3;TPPP;TUBGCP4	BP
cellular response to glucose stimulus (GO:0071333)	2028-03-01	0.17988	1	2.0408163265306123	3.500944796602071	UNC13B;ERN1;MLXIPL	BP
leukocyte cell-cell adhesion (GO:0007159)	2028-03-01	0.17988	1	2.0408163265306123	3.500944796602071	SELP;NT5E;ITGB2	BP
regulation of neuron death (GO:1901214)	1973-06-01	0.18414	1	1.5655577299412915	2.6490132971157347	CDK5;LRRK2;CHORDC1;SIGMAR1;IKBKG;SORL1	BP
positive regulation of peptidyl-lysine acetylation (GO:2000758)	2015-02-01	0.184492	1	2.5396825396825395	4.292440213182689	RPS6KA5;ARRB1	BP
myotube differentiation (GO:0014902)	2015-02-01	0.184492	1	2.5396825396825395	4.292440213182689	SORT1;IGF1	BP
fatty acid beta-oxidation using acyl-CoA oxidase (GO:0033540)	2015-02-01	0.184492	1	2.5396825396825395	4.292440213182689	ACOT8;HSD17B4	BP
apoptotic DNA fragmentation (GO:0006309)	2015-02-01	0.184492	1	2.5396825396825395	4.292440213182689	DICER1;HMGB1	BP
nuclear pore organization (GO:0006999)	2015-02-01	0.184492	1	2.5396825396825395	4.292440213182689	TMEM33;NUP35	BP
endocardial cushion morphogenesis (GO:0003203)	2015-02-01	0.184492	1	2.5396825396825395	4.292440213182689	TGFB2;BMP2	BP
positive regulation of glycolytic process (GO:0045821)	2015-02-01	0.184492	1	2.5396825396825395	4.292440213182689	MLXIPL;IGF1	BP
positive regulation of small GTPase mediated signal transduction (GO:0051057)	2015-02-01	0.184492	1	2.5396825396825395	4.292440213182689	IGF1;RASGRP4	BP
positive regulation of CREB transcription factor activity (GO:0032793)	2015-02-01	0.184492	1	2.5396825396825395	4.292440213182689	CAMK1D;RPS6KA5	BP
positive regulation of coenzyme metabolic process (GO:0051197)	2015-02-01	0.184492	1	2.5396825396825395	4.292440213182689	MLXIPL;IGF1	BP
G-protein coupled glutamate receptor signaling pathway (GO:0007216)	2015-02-01	0.184492	1	2.5396825396825395	4.292440213182689	HOMER1;DAGLB	BP
regulation of mitotic metaphase/anaphase transition (GO:0030071)	2015-02-01	0.184492	1	2.5396825396825395	4.292440213182689	ESPL1;ANAPC11	BP
unsaturated fatty acid biosynthetic process (GO:0006636)	2015-02-01	0.184492	1	2.5396825396825395	4.292440213182689	ALOX15;LTC4S	BP
intracellular lipid transport (GO:0032365)	2015-02-01	0.184492	1	2.5396825396825395	4.292440213182689	PRKAG2;ACACA	BP
glycerophospholipid catabolic process (GO:0046475)	2015-02-01	0.184492	1	2.5396825396825395	4.292440213182689	PLA2G15;ABHD12	BP
mitochondrion localization (GO:0051646)	2015-02-01	0.184492	1	2.5396825396825395	4.292440213182689	MEF2A;LRRK2	BP
mesenchyme morphogenesis (GO:0072132)	2015-02-01	0.184492	1	2.5396825396825395	4.292440213182689	TGFB2;BMP2	BP
pyrimidine nucleoside metabolic process (GO:0006213)	2015-02-01	0.184492	1	2.5396825396825395	4.292440213182689	NT5E;UPB1	BP
regulation of cell-substrate junction assembly (GO:0090109)	2015-02-01	0.184492	1	2.5396825396825395	4.292440213182689	MACF1;PTK2	BP
JAK-STAT cascade involved in growth hormone signaling pathway (GO:0060397)	2015-02-01	0.184492	1	2.5396825396825395	4.292440213182689	LYN;MAPK1	BP
protein targeting to peroxisome (GO:0006625)	2015-02-01	0.184492	1	2.5396825396825395	4.292440213182689	PEX6;LONP2	BP
negative regulation of anoikis (GO:2000811)	2015-02-01	0.184492	1	2.5396825396825395	4.292440213182689	TLE1;PTK2	BP
cellular sodium ion homeostasis (GO:0006883)	2015-02-01	0.184492	1	2.5396825396825395	4.292440213182689	ATP1A3;ATP1A1	BP
[truncated: 9,093 more rows]

## Sheet: Cluster3
Term	Overlap	P-value	Adjusted P-value	Odds Ratio	Combined Score	Genes	Database
[truncated: 5,601 more rows]

[truncated: 4 more sheets: Cluster4, Cluster5, Cluster6, AllCluster]
